# Supplementary material for: Label-Free Quantitative Proteomic Analysis of Puccinia psidii Uredospores Reveals Differences of Fungal Populations Infecting Eucalyptus and Guava
Source: PLoS One. 2016 Jan 5;11(1):e0145343. doi: 10.1371/journal.pone.0145343 (PMC4701387; doi:10.1371/journal.pone.0145343)
Supplement: S1 Table — Access ID is the access identification of the protein in Uniprot database (http://www.uniprot.org/ release Version 2015_02). The score of protein expression analysis, ratio and Log (PpGuava/PpEucalyptus) of quantified proteins, standard deviation (SD) of the PpGuava/PpEucalyptus ratio log and their p-values of the Log of the PpGuava/PpEucalyptus ratio obtained from PLGS 2.5.1. A p value ≤ 0.05 identifies proteins whose abundance decrease, whereas a p value ≥ 0.95 identifies proteins whose abundance increased in PpGuava; p value identifies proteins that were unique to either the PpEucalyptus or PpGuava P. psidii uredospore populations isolated from eucalyptus and guava, respectively (XLS). (XLSX) [file pone.0145343.s001.xlsx]

## Sheet: Supporting information Table 1 
Accession Number	Description	Score	Ratio (PpGuava/PpEucalyptus)	Log Ratio (PpGuava/PpEucalyptus)	SD	p value
E3L509	1 4 alpha glucan branching enzyme	596.67	1.08329	0.08	0.25	0.78
E3KIH1	14 3 3 family protein	25802.5	1.41907	0.35	0.08	1
E3L0L2	2 isopropylmalate synthase	352.27	1.23368	0.21	0.09	1
E3KG66	2 methylcitrate dehydratase	628.15	1.34986	0.3	0.22	0.98
E3KAN2	20S proteasome subunit beta 2	573.73	PpEucalyptus	PpEucalyptus	PpEucalyptus	PpEucalyptus
E3KQ17	20S proteasome subunit beta 6	2032.16	1.95424	0.67	0.24	1
E3K1A7	26S protease regulatory subunit 4	2382.59	0.818731	-0.2	0.18	0.03
E3KKA1	26S protease regulatory subunit 6A	6343.41	1.64872	0.5	0.12	1
E3K1H4	26S protease subunit rpt4	1750.64	PpGuava	PpGuava	PpGuava	PpGuava
E3K877	26S proteasome non ATPase regulatory subunit 14	1327.5	1.47698	0.39	0.18	1
H6QSF8	26S proteasome regulatory subunit N1	546.01	0.895834	-0.11	0.17	0.14
E3JXH1	26S proteasome regulatory subunit N6	586.42	0.88692	-0.12	0.28	0.19
E3L325	3 hydroxyacyl CoA dehydrogenase	409.37	PpGuava	PpGuava	PpGuava	PpGuava
E3JXF2	3 isopropylmalate dehydrogenase	1710.85	2.24791	0.81	0.3	1
E3K6N0	40S ribosomal protein S0	5570.98	1.61607	0.48	0.22	1
E3JZ91	40S ribosomal protein S12	6708.17	0.88692	-0.12	0.18	0.12
E3JWG6	40S ribosomal protein S14a	11662.5	0.298197	-1.21	0.18	0
E3KBT0	40S ribosomal protein S16	1718.25	1.52196	0.42	0.23	1
J3Q617	40S ribosomal protein S21	6819.03	1.56831	0.45	0.12	1
E3KW77	40S ribosomal protein S3	6185.48	1.11628	0.11	0.14	0.93
E3KSS3	40S ribosomal protein S7	3957.11	0.683861	-0.38	0.16	0
E3KGV6	6 phosphogluconate dehydrogenase decarboxylating	3400.58	1.0202	0.02	0.12	0.57
E3KGR6	60S ribosomal protein L23	4917.75	1.08329	0.08	0.27	0.69
E3KVF5	Acetyl CoA carboxylase biotin carboxylase	465.35	PpEucalyptus	PpEucalyptus	PpEucalyptus	PpEucalyptus
H6QS21	Acetylglutamate kinase variant	330.1	1.44773	0.37	0.15	1
E3L7G9	Aconitate hydratase mitochondrial	5152.97	1.43333	0.36	0.06	1
P50138	Actin	18584	1.09417	0.09	0.04	1
E3KG83	Actin like protein 2 3 complex subunit 4	1060.63	PpGuava	PpGuava	PpGuava	PpGuava
E3JUV4	Acyl CoA dehydrogenase	544.8	1.75067	0.56	0.18	1
J3QE89	Acyl coenzyme A oxidase	1256.61	1.11628	0.11	0.16	0.9
E3KAS1	Adenosylhomocysteinase	11538	0.99005	-0.01	0.1	0.39
J3PXF5	Adenosylhomocysteinase	6624.63	1	0	0.11	0.57
E3KWD3	ADP ATP carrier protein	8715.96	1.2214	0.2	0.09	1
E3JPY7	ADP ribosylation factor	7492.05	1.19722	0.18	0.17	0.97
E3KQI8	AFG3 family protein	225.77	1.46228	0.38	0.4	0.95
E3K2Q7	Arginyl tRNA synthetase	234.4	1.11628	0.11	0.41	0.67
E3KQV8	Aspartate aminotransferase	1231.24	1.34986	0.3	0.17	1
E3KJR8	Aspartate aminotransferase	1500.89	PpGuava	PpGuava	PpGuava	PpGuava
E3KQV7	Aspartate aminotransferase	6519.22	1.36343	0.31	0.1	1
E3K2R3	ATP binding cassette sub family F member 2	2341.14	1	0	0.18	0.52
E3K2E4	ATP citrate Pro S lyase	4804.82	1.0202	0.02	0.11	0.63
E3KCJ4	ATP dependent RNA helicase uap56	5578.86	PpGuava	PpGuava	PpGuava	PpGuava
E3KZB7	ATP synthase subunit alpha	16859.2	1.27125	0.24	0.05	1
E3K357	ATP synthase subunit beta	37131.8	1.15027	0.14	0.06	1
J3PRS4	ATP synthase subunit beta	27020.3	1.20925	0.19	0.07	1
E3KVY1	ATPase GET3	603.56	PpGuava	PpGuava	PpGuava	PpGuava
E3K775	Autocrine motility factor receptor	1811.25	1.87761	0.63	0.31	1
J3PT23	Autophagy related protein 3	481.61	0.818731	-0.2	0.47	0.19
E3KWK5	Bleomycin hydrolase	873.32	PpGuava	PpGuava	PpGuava	PpGuava
E3KLJ3	Calmodulin	8334.84	1.61607	0.48	0.58	0.89
E3K7K5	Calnexin	2944.82	0.67032	-0.4	0.15	0
E3KXV8	Catalase	961.71	1.17351	0.16	0.11	0.99
E3KRP0	Cell division cycle protein 48	10311	1.1853	0.17	0.06	1
E3KIG5	Citrate synthase	675.71	PpGuava	PpGuava	PpGuava	PpGuava
E3KQN1	CK1 CK1 CK1 D protein kinase	839.96	PpGuava	PpGuava	PpGuava	PpGuava
E3JZH1	CMGC CDK CDK5 protein kinase	800.55	PpGuava	PpGuava	PpGuava	PpGuava
E3K4L0	Coronin	985.4	1.36343	0.31	0.22	0.99
J3PYJ2	Coronin	411.77	1.24608	0.22	0.2	0.97
E3K9R2	Dihydrolipoyl dehydrogenase	3748.73	1.15027	0.14	0.14	0.95
E3K5C3	DIS3 like exonuclease 2	371.22	0.843665	-0.17	0.41	0.24
E3KC59	Electron transferring flavoprotein dehydrogenase	169.82	PpEucalyptus	PpEucalyptus	PpEucalyptus	PpEucalyptus
J3QBT6	Elongation factor 1 alpha	28419.4	PpGuava	PpGuava	PpGuava	PpGuava
E3KBR1	Elongation factor 2	11621.6	1	0	0.05	0.56
E3JQA7	Elongation factor EF 1 beta subunit	16173.6	0.99005	-0.01	0.09	0.41
E3KM77	Elongation factor Tu	1528.11	PpGuava	PpGuava	PpGuava	PpGuava
J3Q078	Elongation factor Tu	5890.38	0.631284	-0.46	0.15	0
E3KXK0	Enolase	10379.3	1.23368	0.21	0.07	1
E3KGL2	Enoyl CoA hydratase	1034.4	1.85893	0.62	0.21	1
E3JTJ0	Eukaryotic peptide chain release factor subunit 1	385.83	1.20925	0.19	0.23	0.91
A0A060IMX2	Eukaryotic translation initiation factor 2 subunit1	463.96	0.755784	-0.28	0.26	0.04
E3K2R2	Eukaryotic translation initiation factor 3 subunit F	438.58	1.13883	0.13	0.29	0.78
E3KZ45	Eukaryotic translation initiation factor 3 subunit G	316.03	PpGuava	PpGuava	PpGuava	PpGuava
E3LB80	Eukaryotic translation initiation factor 3 subunit I	1436.56	0.895834	-0.11	0.17	0.18
E3K960	Fatty acid synthase subunit beta	283.67	PpEucalyptus	PpEucalyptus	PpEucalyptus	PpEucalyptus
H6QS39	Fatty acid synthase subunit beta	324.34	PpEucalyptus	PpEucalyptus	PpEucalyptus	PpEucalyptus
E3K822	Fatty acid synthase subunit beta	527.26	PpEucalyptus	PpEucalyptus	PpEucalyptus	PpEucalyptus
E3K3G0	Fructose 1 6 bisphosphatase cytosolic	2433.1	1.41907	0.35	0.26	1
E3KB55	Fumarate hydratase mitochondrial	1891.57	0.748264	-0.29	0.55	0.18
E3K026	GDP mannose 4 6 dehydratase	934.22	1.56831	0.45	0.17	1
E3LAS8	Glucosamine fructose 6 phosphate aminotransferase	3956.38	PpGuava	PpGuava	PpGuava	PpGuava
E3K5I2	Glucose 6 phosphate 1 dehydrogenase	9048.53	1.47698	0.39	0.12	1
E3L8X2	Glucose repression regulatory protein TUP1	449.25	PpEucalyptus	PpEucalyptus	PpEucalyptus	PpEucalyptus
E3KVT5	Glutamate dehydrogenase	356.49	1.15027	0.14	0.13	0.98
E3KP90	Glutamine synthetase	1592.12	1.08329	0.08	0.14	0.85
J3QA79	Glyceraldehyde 3 phosphate dehydrogenase	20036.2	1.03045	0.03	0.05	0.85
E3L363	Glycerol 3 phosphate dehydrogenase	2076.75	1.49182	0.4	0.12	1
J3PQW5	Glycerol 3 phosphate dehydrogenase	1063.76	PpPpGuava	PpPpGuava	PpPpGuava	PpPpGuava
E3KA23	Glycyl tRNA synthetase	825.53	1.24608	0.22	0.21	1
E3K2A8	GTP binding nuclear protein spi1	7579.5	1.41907	0.35	0.1	1
E3K6Q4	GTP binding protein ypt1	2304.12	1.17351	0.16	0.69	0.56
E3K5H8	Heat shock 70kDa protein 4	3592.09	1.63232	0.49	0.1	1
E3JVS0	Heat shock protein 83	15128.5	1.10517	0.1	0.04	1
Q01877	Heat shock protein HSS1	13025.7	1.08329	0.08	0.05	1
E3K643	Heat shock protein SSB	16148.2	1.1853	0.17	0.05	1
E3L723	Hexokinase	305.84	0.537944	-0.62	0.32	0
E3JQ71	Histone binding protein RBBP4	1753.06	PpPpGuava	PpGuava	PpGuava	PpGuava
E3KEI6	Histone H2B	11734.5	0.588605	-0.53	0.13	0
F4R3W1	Histone H4	1756.39	PpEucalyptus	PpEucalyptus	PpEucalyptus	PpEucalyptus
J3PXB0	Histone H4	2738.32	PpGuava	PpGuava	PpGuava	PpGuava
E3JT24	Hsp70 like protein	3011.34	1.34986	0.3	0.09	1
J3Q5V9	Importin subunit alpha	1124.68	0.941765	-0.06	0.16	0.26
E3KHG9	Inorganic pyrophosphatase	5388.47	1.16183	0.15	0.07	1
J3Q5E6	Inosine 5 monophosphate dehydrogenase	747.29	PpGuava	PpGuava	PpGuava	PpGuava
J3PNZ8	Isocitrate lyase	7071.6	1.07251	0.07	0.13	0.81
E3L2G8	Kinesin family member C1	7203.23	1.06184	0.06	0.19	0.69
E3KKV5	Large subunit ribosomal protein L14e	5308.1	PpEucalyptus	PpEucalyptus	PpEucalyptus	PpEucalyptus
E3KFB8	Large subunit ribosomal protein L40e	11925.7	PpEucalyptus	PpEucalyptus	PpEucalyptus	PpEucalyptus
E3KZR5	Large subunit ribosomal protein L9e	1378.46	1.08329	0.08	0.19	0.78
E3KTI4	Lon protease homolog mitochondrial	314.51	1.07251	0.07	0.26	0.66
J3Q7H4	Lysine tRNA ligase	473.17	0.644036	-0.44	0.26	0
E3K352	Malate dehydrogenase	4829	PpGuava	PpGuava	PpGuava	PpGuava
E3L321	Malate dehydrogenase	6137.33	1.75067	0.56	0.1	1
J3PQZ7	Malate dehydrogenase	6761.69	1.71601	0.54	0.17	1
J3PRR7	Malate dehydrogenase	3102.64	PpEucalyptus	PpEucalyptus	PpEucalyptus	PpEucalyptus
J3Q3U7	Malate synthase	3482.77	1.63232	0.49	0.13	1
J3PU56	Malic enzyme	960.52	PpGuava	PpGuava	PpGuava	PpGuava
E3JQQ5	Minichromosome maintenance protein 3	266.31	0.99005	-0.01	0.21	0.41
E3KP08	Minichromosome maintenance protein 4 Cell division control protein 54	637.89	PpGuava	PpGuava	PpGuava	PpGuava
E3K2Z1	Minichromosome maintenance protein 6	412.88	1	0	0.21	0.47
E3K3V7	Mitogen activated protein kinase	1791.48	0.83527	-0.18	0.28	0.14
A0A060IED0	Molecular chaperone	2394.32	PpGuava	PpGuava	PpGuava	PpGuava
E3KGF0	Myo inositol 1 phosphate synthase	1246.23	1.41907	0.35	0.25	1
A0A060IHQ3	Patatin and cPLA2	310.81	PpGuava	PpGuava	PpGuava	PpGuava
E3K5I5	Phosphoglucomutase	2731.19	1.34986	0.3	0.1	1
E3L4A0	Phosphoglycerate kinase	6461.79	1.13883	0.13	0.08	1
E3KDN8	Phosphomannomutase	4520.91	1.52196	0.42	0.1	1
E3KGF8	Prohibitin 1	1596.96	1.58407	0.46	0.19	1
E3L7C3	Proteasome subunit alpha type	3282.9	1.28403	0.25	0.16	0.99
E3K554	Proteasome subunit alpha type	4739.18	1.2586	0.23	0.15	1
E3KKB9	Proteasome subunit alpha type	5084.7	1.06184	0.06	0.12	0.86
J3PVX7	Proteasome subunit alpha type	986.75	PpGuava	PpGuava	PpGuava	PpGuava
E3L3S7	Proteasome subunit beta type	1152.34	1.82212	0.6	0.28	1
E3JXB4	Protein transporter SEC23	684.63	1.06184	0.06	0.21	0.71
F4RHR4	Pyrroline 5 carboxylate reductase	344.56	0.960789	-0.04	0.42	0.47
F4RKC1	Pyruvate carboxylase	3479.42	0.923116	-0.08	0.1	0.11
J3Q4X4	Pyruvate carboxylase	4053.72	0.88692	-0.12	0.09	0.01
E3L0X0	Pyruvate kinase	8963.18	PpGuava	PpGuava	PpGuava	PpGuava
A0A060IMZ1	Ras like protein Rab7	2283.26	1.17351	0.16	0.22	0.93
E3KNB8	Ribonucleoside diphosphate reductase	247.44	1.2214	0.2	0.32	0.89
E3JTI4	RuvB like helicase 1	194.44	PpGuava	PpGuava	PpGuava	PpGuava
J3PZA9	S adenosylmethionine synthase	3751.58	PpGuava	PpGuava	PpGuava	PpGuava
E3KNA3	S25 ribosomal protein	4007.97	PpEucalyptus	PpEucalyptus	PpEucalyptus	PpEucalyptus
E3KBA0	Secretory pathway GDP dissociation inhibitor 1	1660.25	1.97388	0.68	0.18	1
J3PNW3	Serine hydroxymethyltransferase	4664.03	1.39097	0.33	0.11	1
E3JXY4	Serine threonine protein phosphatase	593.74	1.44773	0.37	0.2	1
E3KEF3	Serine threonine protein phosphatase	3367.57	0.960789	-0.04	0.2	0.34
K7W633	Serine threonine protein phosphatase	871.56	PpGuava	PpGuava	PpGuava	PpGuava
E3JS02	Small COPII coat GTPase	2600.87	1.66529	0.51	0.21	1
E3KTB1	Small subunit ribosomal protein S10e	1618.3	PpGuava	PpGuava	PpGuava	PpGuava
E3KJL1	Small subunit ribosomal protein S2e	2395.3	0.431711	-0.84	0.28	0
E3KAM1	Spermidine synthase	335.24	PpGuava	PpGuava	PpGuava	PpGuava
E3KK64	Succinate dehydrogenase ubiquinone flavoprotein subunit mitochondrial	5997.29	PpGuava	PpGuava	PpGuava	PpGuava
E3K574	Succinyl CoA synthetase beta subunit	2665.21	1.13883	0.13	0.13	0.97
E3JUV9	T complex protein 1 subunit alpha	1684.88	0.88692	-0.12	0.17	0.12
E3KEQ6	T complex protein 1 subunit epsilon	492.9	0.0523397	-2.95	0.56	0
E3KB79	T complex protein 1 subunit eta	301	1.1853	0.17	0.31	0.84
A0A060IHN7	T complex protein 1 subunit gamma	1230.26	0.932394	-0.07	0.18	0.2
H6QP03	T complex protein 1 subunit zeta	613.62	1.05127	0.05	0.18	0.63
E3JSQ1	Transaldolase	2958.73	1.24608	0.22	0.08	1
E3KDD5	Transcription initiation factor IIA subunit 2	5729.55	PpGuava	PpGuava	PpGuava	PpGuava
J3PTZ7	Triosephosphate isomerase	7935.29	1.09417	0.09	0.11	0.92
E3KK52	Tryptophan synthase	952	PpGuava	PpGuava	PpGuava	PpGuava
E3KPL3	Tubulin beta chain	34783.3	1.40495	0.34	0.05	1
E3KYG6	Tyrosyl tRNA synthetase	341.56	1.89648	0.64	0.35	1
E3JWK6	Ubiquinol cytochrome c reductase cytochrome c1 subunit	1057.32	PpGuava	PpGuava	PpGuava	PpGuava
E3KBL0	Ubiquitin activating enzyme E1	879.36	0.932394	-0.07	0.23	0.29
J3QDV0	Ubiquitin carboxyl terminal hydrolase	1368.59	PpGuava	PpGuava	PpGuava	PpGuava
A0A060IHS0	Ubiquitin thiolesterase	734.64	0.960789	-0.04	0.26	0.41
E3K0X4	UDP glucose 6 dehydrogenase	6237.76	1.17351	0.16	0.09	1
F4RQP7	Uncharacterized protein	251.99	PpGuava	PpGuava	PpGuava	PpGuava
E3L596	Uncharacterized protein	117.92	1.76827	0.57	0.23	1
E3KUA5	Uncharacterized protein	201.85	PpEucalyptus	PpEucalyptus	PpEucalyptus	PpEucalyptus
E3KI07	Uncharacterized protein	263.71	PpGuava	PpGuava	PpGuava	PpGuava
E3KBA7	Uncharacterized protein	269.86	1.17351	0.16	0.27	0.89
E3K2J7	Uncharacterized protein	281.19	PpGuava	PpGuava	PpGuava	PpGuava
E3KNC3	Uncharacterized protein	347.32	PpGuava	PpGuava	PpGuava	PpGuava
E3L347	Uncharacterized protein	353.44	PpGuava	PpGuava	PpGuava	PpGuava
E3K302	Uncharacterized protein	376.56	1.43333	0.36	0.19	1
E3KVM4	Uncharacterized protein	379.34	PpGuava	PpGuava	PpGuava	PpGuava
E3JU41	Uncharacterized protein	411.85	PpEucalyptus	PpEucalyptus	PpEucalyptus	PpEucalyptus
E3JRV1	Uncharacterized protein	422.83	0.677057	-0.39	0.18	0
E3JU94	Uncharacterized protein	424.27	PpEucalyptus	PpEucalyptus	PpEucalyptus	PpEucalyptus
E3L934	Uncharacterized protein	471.44	1.69893	0.53	0.35	1
E3KNJ0	Uncharacterized protein	481.45	PpGuava	PpGuava	PpGuava	PpGuava
E3KMQ1	Uncharacterized protein	490.19	PpEucalyptus	PpEucalyptus	PpEucalyptus	PpEucalyptus
E3KJS4	Uncharacterized protein	504.01	PpEucalyptus	PpEucalyptus	PpEucalyptus	PpEucalyptus
E3K232	Uncharacterized protein	527.28	PpGuava	PpGuava	PpGuava	PpGuava
E3KF77	Uncharacterized protein	552.24	1.29693	0.26	0.29	0.97
E3K3H5	Uncharacterized protein	559.46	PpGuava	PpGuava	PpGuava	PpGuava
E3L424	Uncharacterized protein	613.06	PpGuava	PpGuava	PpGuava	PpGuava
E3KC55	Uncharacterized protein	665.51	1.23368	0.21	0.1	1
E3K9A8	Uncharacterized protein	668.08	0.99005	-0.01	0.16	0.46
E3KXD1	Uncharacterized protein	729.89	PpGuava	PpGuava	PpGuava	PpGuava
E3KY02	Uncharacterized protein	792.75	PpGuava	PpGuava	PpGuava	PpGuava
E3K7C9	Uncharacterized protein	962.94	0.99005	-0.01	0.09	0.37
E3JVK4	Uncharacterized protein	1013.15	0.860708	-0.15	0.18	0.07
E3KB62	Uncharacterized protein	1039.84	1.69893	0.53	0.25	1
E3JQD3	Uncharacterized protein	1418.34	1.41907	0.35	0.14	1
E3KE31	Uncharacterized protein	1466.69	0.951229	-0.05	0.26	0.38
E3K8G6	Uncharacterized protein	1477.4	1.07251	0.07	0.42	0.59
E3KDF5	Uncharacterized protein	1580.69	1.05127	0.05	0.21	0.64
E3KR22	Uncharacterized protein	1786.12	1.47698	0.39	0.21	1
E3KCK3	Uncharacterized protein	2035.87	1.11628	0.11	0.3	0.72
E3KN51	Uncharacterized protein	2055.03	0.951229	-0.05	0.23	0.39
E3K7B9	Uncharacterized protein	2063.7	1.07251	0.07	0.19	0.75
E3KEF1	Uncharacterized protein	2250.44	1.03045	0.03	0.22	0.58
E3JXQ9	Uncharacterized protein	2251.87	0.932394	-0.07	0.17	0.21
E3JQM6	Uncharacterized protein	2335.54	1.53726	0.43	0.2	1
E3JUJ8	Uncharacterized protein	3150.04	PpEucalyptus	PpEucalyptus	PpEucalyptus	PpEucalyptus
E3KQZ6	Uncharacterized protein	3485.97	PpEucalyptus	PpEucalyptus	PpEucalyptus	PpEucalyptus
E3KH02	Uncharacterized protein	3826.46	1.34986	0.3	0.14	1
E3L982	Uncharacterized protein	3970.87	0.932394	-0.07	0.15	0.18
E3L6J3	Uncharacterized protein	4612.08	0.810584	-0.21	0.16	0.03
E3KTH0	Uncharacterized protein	5468.39	1.29693	0.26	0.07	1
E3L3Y7	Uncharacterized protein	6230.03	1.39097	0.33	0.11	1
E3KYT9	Uncharacterized protein	9571.69	1.47698	0.39	0.09	1
E3JQR8	Uncharacterized protein	11639.7	0.913931	-0.09	0.07	0.01
E3L4A2	Uncharacterized protein	13623.9	1.59999	0.47	0.09	1
E3NXC3	Uncharacterized protein	20872.7	1.19722	0.18	0.07	1
E3L0W8	Uncharacterized protein	26671.3	1.59999	0.47	0.1	1
J3PLM5	Uncharacterized protein	5609.25	1.2214	0.2	0.11	1
J3PM60	Uncharacterized protein	3592.17	1.17351	0.16	0.1	1
J3PME6	Uncharacterized protein	1880.16	1.58407	0.46	0.25	1
J3PME7	Uncharacterized protein	482.38	0.612626	-0.49	0.3	0
J3PMH6	Uncharacterized protein	362.57	PpGuava	PpGuava	PpGuava	PpGuava
J3PMI2	Uncharacterized protein	2608.75	PpGuava	PpGuava	PpGuava	PpGuava
J3PMM2	Uncharacterized protein	7575.9	0.763379	-0.27	0.14	0
J3PMM3	Uncharacterized protein	10007.5	1.32313	0.28	0.08	1
J3PMZ5	Uncharacterized protein	1305.34	1.2214	0.2	0.14	0.99
J3PN34	Uncharacterized protein	7390.47	0.83527	-0.18	0.09	0
J3PNJ9	Uncharacterized protein	7452.59	1.11628	0.11	0.07	0.99
J3PNY1	Uncharacterized protein	1021.08	PpGuava	PpGuava	PpGuava	PpGuava
J3PPC8	Uncharacterized protein	8947.22	0.960789	-0.04	0.05	0.07
J3PPP0	Uncharacterized protein	6764.8	1.27125	0.24	0.09	1
J3PPP2	Uncharacterized protein	302.57	PpEucalyptus	PpEucalyptus	PpEucalyptus	PpEucalyptus
J3PPZ2	Uncharacterized protein	1231.65	1.37713	0.32	0.19	1
J3PQC1	Uncharacterized protein	3144.03	0.99005	-0.01	0.13	0.49
J3PQG6	Uncharacterized protein	1101.57	1.09417	0.09	0.11	0.94
J3PQI5	Uncharacterized protein	3678.01	PpGuava	PpGuava	PpGuava	PpGuava
J3PQI8	Uncharacterized protein	383.24	PpGuava	PpGuava	PpGuava	PpGuava
J3PQJ8	Uncharacterized protein	2045.82	1.08329	0.08	0.15	0.84
J3PQP2	Uncharacterized protein	7463.44	1.66529	0.51	0.09	1
J3PRA1	Uncharacterized protein	4345.56	1.37713	0.32	0.11	1
J3PRU2	Uncharacterized protein	4745.57	PpEucalyptus	PpEucalyptus	PpEucalyptus	PpEucalyptus
J3PSL3	Uncharacterized protein	9237.37	1.15027	0.14	0.11	0.98
J3PSQ4	Uncharacterized protein	263.8	PpGuava	PpGuava	PpGuava	PpGuava
J3PSR4	Uncharacterized protein	955.37	0.843665	-0.17	0.23	0.1
J3PSW7	Uncharacterized protein	283.99	1.06184	0.06	0.23	0.63
J3PTD5	Uncharacterized protein	479.57	0.852144	-0.16	0.32	0.17
J3PTL4	Uncharacterized protein	6327.5	1.0202	0.02	0.11	0.64
J3PTN7	Uncharacterized protein	941.76	0.625002	-0.47	0.22	0
J3PU04	Uncharacterized protein	3105.49	1.17351	0.16	0.26	0.93
J3PU16	Uncharacterized protein	462.13	0.904837	-0.1	0.23	0.19
J3PUF8	Uncharacterized protein	1257.34	1.37713	0.32	0.19	0.99
J3PUS8	Uncharacterized protein	6675.61	PpGuava	PpGuava	PpGuava	PpGuava
J3PUW2	Uncharacterized protein	876.4	0.704688	-0.35	0.26	0
J3PV59	Uncharacterized protein	7255.79	PpEucalyptus	PpEucalyptus	PpEucalyptus	PpEucalyptus
J3PV64	Uncharacterized protein	365.54	PpGuava	PpGuava	PpGuava	PpGuava
J3PVG7	Uncharacterized protein	2358.84	PpGuava	PpGuava	PpGuava	PpGuava
J3PVK9	Uncharacterized protein	1703.51	0.99005	-0.01	0.18	0.5
J3PVW8	Uncharacterized protein	3576.06	2.2705	0.82	0.12	1
J3PW50	Uncharacterized protein	2007.77	PpEucalyptus	PpEucalyptus	PpEucalyptus	PpEucalyptus
J3PWC9	Uncharacterized protein	1594.63	PpEucalyptus	PpEucalyptus	PpEucalyptus	PpEucalyptus
J3PWG2	Uncharacterized protein	16051.3	1.11628	0.11	0.07	1
J3PWK1	Uncharacterized protein	5958.04	0.631284	-0.46	0.16	0
J3PWL1	Uncharacterized protein	184.99	PpEucalyptus	PpEucalyptus	PpEucalyptus	PpEucalyptus
J3PWL2	Uncharacterized protein	266.97	PpGuava	PpGuava	PpGuava	PpGuava
J3PX01	Uncharacterized protein	213.39	PpGuava	PpGuava	PpGuava	PpGuava
J3PXB7	Uncharacterized protein	3336.64	1	0	0.08	0.44
J3PXJ4	Uncharacterized protein	244.47	PpGuava	PpGuava	PpGuava	PpGuava
J3PXV7	Uncharacterized protein	2204.97	PpEucalyptus	PpEucalyptus	PpEucalyptus	PpEucalyptus
J3PY75	Uncharacterized protein	1248.15	1.29693	0.26	0.15	1
J3PYB8	Uncharacterized protein	771.32	1.11628	0.11	0.25	0.78
J3PZ32	Uncharacterized protein	1674.07	0.794534	-0.23	0.15	0
J3PZH3	Uncharacterized protein	404	0.704688	-0.35	0.34	0.05
J3Q0N4	Uncharacterized protein	1869.85	PpGuava	PpGuava	PpGuava	PpGuava
J3Q0Y3	Uncharacterized protein	5075.81	PpEucalyptus	PpEucalyptus	PpEucalyptus	PpEucalyptus
J3Q1B3	Uncharacterized protein	12043.7	1.16183	0.15	0.1	1
J3Q1C3	Uncharacterized protein	4282.8	PpGuava	PpGuava	PpGuava	PpGuava
J3Q1R1	Uncharacterized protein	528.29	PpGuava	PpGuava	PpGuava	PpGuava
J3Q2W7	Uncharacterized protein	415.42	1.33643	0.29	0.37	0.95
J3Q2X8	Uncharacterized protein	3369.68	1.44773	0.37	0.14	1
J3Q331	Uncharacterized protein	1806.32	1.53726	0.43	0.17	1
J3Q335	Uncharacterized protein	16023.6	1.15027	0.14	0.11	0.98
J3Q361	Uncharacterized protein	13432.5	1.43333	0.36	0.07	1
J3Q3D2	Uncharacterized protein	4831.49	1.03045	0.03	0.15	0.66
J3Q3D3	Uncharacterized protein	3911.18	1.40495	0.34	0.1	1
J3Q3G3	Uncharacterized protein	279.61	PpGuava	PpGuava	PpGuava	PpGuava
J3Q3V7	Uncharacterized protein	2546.53	1.17351	0.16	0.11	0.98
J3Q3Y4	Uncharacterized protein	776.81	1.27125	0.24	0.23	0.96
J3Q3Z6	Uncharacterized protein	2155.86	0.852144	-0.16	0.08	0
J3Q436	Uncharacterized protein	1581.41	1.1275	0.12	0.18	0.92
J3Q4G6	Uncharacterized protein	2274.37	PpEucalyptus	PpEucalyptus	PpEucalyptus	PpEucalyptus
J3Q4J7	Uncharacterized protein	832.51	1.29693	0.26	0.22	0.98
J3Q4R5	Uncharacterized protein	2181.07	1.1853	0.17	0.11	1
J3Q4T7	Uncharacterized protein	4533.37	PpGuava	PpGuava	PpGuava	PpGuava
J3Q550	Uncharacterized protein	981.28	1.05127	0.05	0.13	0.76
J3Q589	Uncharacterized protein	26524.5	1.61607	0.48	0.14	1
J3Q5H5	Uncharacterized protein	6737.81	1.20925	0.19	0.09	1
J3Q5S5	Uncharacterized protein	1388.49	PpGuava	PpGuava	PpGuava	PpGuava
J3Q608	Uncharacterized protein	340.8	PpGuava	PpGuava	PpGuava	PpGuava
J3Q672	Uncharacterized protein	2428.47	1.23368	0.21	0.1	1
J3Q6Y3	Uncharacterized protein	342.84	PpGuava	PpGuava	PpGuava	PpGuava
J3Q7B5	Uncharacterized protein	9044.33	1.33643	0.29	0.08	1
J3Q7I9	Uncharacterized protein	7380.31	1.03045	0.03	0.16	0.63
J3Q7K1	Uncharacterized protein	7112.59	1.20925	0.19	0.11	1
J3Q7L8	Uncharacterized protein	265.26	PpGuava	PpGuava	PpGuava	PpGuava
J3Q7V8	Uncharacterized protein	1410.65	0.810584	-0.21	0.18	0.02
J3Q7W9	Uncharacterized protein	353.59	1.75067	0.56	0.27	1
J3Q8Q1	Uncharacterized protein	4819.31	1.19722	0.18	0.24	0.92
J3Q8W6	Uncharacterized protein	1495.11	1.08329	0.08	0.17	0.77
J3Q904	Uncharacterized protein	2610	1.43333	0.36	0.14	1
J3Q999	Uncharacterized protein	1290.22	1.30996	0.27	0.17	1
J3Q9A2	Uncharacterized protein	249.87	PpGuava	PpGuava	PpGuava	PpGuava
J3Q9I9	Uncharacterized protein	606.51	1	0	0.26	0.49
J3QA19	Uncharacterized protein	4531.33	1.24608	0.22	0.14	1
J3QAX8	Uncharacterized protein	2272.82	PpGuava	PpGuava	PpGuava	PpGuava
J3QB85	Uncharacterized protein	612.13	PpGuava	PpGuava	PpGuava	PpGuava
J3QBC1	Uncharacterized protein	635.34	1.39097	0.33	0.17	1
J3QCR4	Uncharacterized protein	1064.79	0.99005	-0.01	0.2	0.45
J3QDA7	Uncharacterized protein	10081.6	1.11628	0.11	0.13	0.95
J3QDT7	Uncharacterized protein	1274.39	1.04081	0.04	0.38	0.58
J3QDT8	Uncharacterized protein	623.06	1.2214	0.2	0.27	0.93
J3QEB5	Uncharacterized protein	2323.51	1.0202	0.02	0.17	0.68
J3QEG8	Uncharacterized protein	4756.5	0.980199	-0.02	0.11	0.37
J3QEJ4	Uncharacterized protein	2653.95	1.0202	0.02	0.17	0.53
J3QEL7	Uncharacterized protein	627.12	1.30996	0.27	0.4	0.88
J3QEM0	Uncharacterized protein	367.29	0.980199	-0.02	0.31	0.43
J3QEY1	Uncharacterized protein	5714.04	1.19722	0.18	0.09	1
J3QFS7	Uncharacterized protein	741.09	PpGuava	PpGuava	PpGuava	PpGuava
J3QGH9	Uncharacterized protein	2759.95	1.13883	0.13	0.22	0.85
E3KWI0	Uncharacterized protein	2221.43	2.24791	0.81	0.23	1
J3PTC8	Uncharacterized protein	2698.69	0.941765	-0.06	0.17	0.29
J3Q1C6	Uncharacterized protein	9346.55	PpGuava	PpGuava	PpGuava	PpGuava
J3QDD1	Uncharacterized protein	585.34	PpEucalyptus	PpEucalyptus	PpEucalyptus	PpEucalyptus
J3QGP7	Uncharacterized protein	1954.86	PpGuava	PpGuava	PpGuava	PpGuava
H6QUQ5	UTP glucose 1 phosphate uridylyltransferase variant	11927	1.27125	0.24	0.08	1
E3L015	V type proton ATPase catalytic subunit A	7008.7	1.15027	0.14	0.06	1
E3KR30	Vacuolar protein 8	2275.18	PpGuava	PpGuava	PpGuava	PpGuava
E3KZX9	Vacuolar protein sorting associated protein 1	5147.46	0.951229	-0.05	0.11	0.21
