# Supplementary material for: Label-Free Quantitative Proteomic Analysis of Puccinia psidii Uredospores Reveals Differences of Fungal Populations Infecting Eucalyptus and Guava
Source: PLoS One. 2016 Jan 5;11(1):e0145343. doi: 10.1371/journal.pone.0145343 (PMC4701387; doi:10.1371/journal.pone.0145343)
Supplement: S2 Table — Organism source, GO biological process, Enzyme Code, Signal P, Trans-membrane helice domain (TMHMM), as well as protein score, average amount (fmol) of protein, average score of proteins and peptide sequences and average amount of matched peptides to each protein. (XLSX) [file pone.0145343.s002.xlsx]

## Sheet: Supporting Information 2
	Protein information						Protein quantification - additional information
			Gos	Enzyme Codes	InterProScan *		P.psidii Population from Guava (PpGuava)					P.psidii Population from Eucalyptus (PpEucalyptus)
Accession number	Seq. Description	Organism	Biologic process (P)	Enzyme Codes	Signal P	Signal TmHmm	Matched PeptidesAVG	FmolAVG	False Positive Rate	score	Peptide	Matched PeptidesAVG	FmolAVG	False Positive Rate	score	Peptide
E3L509	1 4 alpha glucan branching enzyme	Puccinia graminis f. sp. tritici	carbohydrate metabolic process; generation of precursor metabolites and energy; biosynthetic process	EC:2.4.1.18	-	-	11.3333	14.6459	0.11	1211.28	+Information	10.5	13.3801	0	728.404	+Information
E3KIH1	14 3 3 family protein	Puccinia graminis f. sp. tritici	generation of precursor metabolites and energy; macromolecular complex assembly; signal transduction; cellular protein modification process; anatomical structure formation involved in morphogenesis; P:biosynthetic process; P:DNA metabolic process; C:extracellular region; P:cell cycle; P:growth; P:reproduction; F:molecular_function; P:response to stress; P:carbohydrate metabolic process; F:DNA bin…	-	-	-	12	200.479	0	22463.4	+Information	9.66667	114.361	0	18798	+Information
E3L0L2	2 isopropylmalate synthase	Puccinia graminis f. sp. tritici	small molecule metabolic process; cellular amino acid metabolic process; biosynthetic process	EC:2.3.3.13	-	-	15	157.151	0.18	381.756	+Information	7	125.403	0.445	254.345	+Information
E3KG66	2 methylcitrate dehydratase	Puccinia graminis f. sp. tritici	small molecule metabolic process; catabolic process; lipid metabolic process	EC:4.2.1.79	-	-	8.5	20.9334	0.175	1360.01	+Information	8	12.9034	0	891.081	+Information
E3KAN2	20S proteasome subunit beta 2	Puccinia graminis f. sp. tritici	catabolic process	EC:3.4.25	-	-	-	-	-	-	-	6	29.8736	0	967.826	+Information
E3KQ17	20S proteasome subunit beta 6	Puccinia graminis f. sp. tritici	catabolic process	EC:3.4.25	-	-	5.33333	24.5829	0.11	1562.79	+Information	4.33333	12.9217	0	1293.36	+Information
E3K1A7	26S protease regulatory subunit 4	Puccinia graminis f. sp. tritici	catabolic process	EC:3.6.1.15	-	-	7.33333	15.6005	0	1518.76	+Information	7.33333	19.6904	0	1885.93	+Information
E3KKA1	26S protease regulatory subunit 6A	Puccinia graminis f. sp. tritici	catabolic process	EC:3.6.1.15	-	-	13	45.0752	0	8583.47	+Information	10	28.064	0	5452.89	+Information
E3K1H4	26S protease subunit rpt4	Puccinia graminis f. sp. tritici	catabolic process	EC:3.6.1.15	-	-	8.66667	8.249	0	2283.7	+Information	-	-	-	-	-
E3K877	26S proteasome non ATPase regulatory subunit 14	Puccinia graminis f. sp. tritici	C:protein complex; C:intracellular	-	-	-	7	24.2131	0	3910.19	+Information	4	19.2388	0	2678.02	+Information
H6QSF8	26S proteasome regulatory subunit N1	Puccinia graminis f. sp. tritici	catabolic process	-	-	-	10.6667	15.5259	0.91	330.611	+Information	12.6667	33.9365	0.22	414.101	+Information
E3JXH1	26S proteasome regulatory subunit N6	Puccinia graminis f. sp. tritici	-	-	-	-	5.5	9.8835	0.765	540.038	+Information	8	11.9286	0	635.222	+Information
E3L325	3 hydroxyacyl CoA dehydrogenase	Puccinia graminis f. sp. tritici	small molecule metabolic process; catabolic process; lipid metabolic process; cellular amino acid metabolic process; cellular nitrogen compound metabolic process; biosynthetic process	EC:1.1.1.35	-	-	7	7.8049	0.275	706.269	+Information	-	-	-	-	-
E3JXF2	3 isopropylmalate dehydrogenase	Puccinia graminis f. sp. tritici	cellular amino acid metabolic process; biosynthetic process	EC:1.1.1.85	-	-	6	24.3057	0	3185.35	+Information	2.5	10.7197	0	1369.41	+Information
E3K6N0	40S ribosomal protein S0	Puccinia graminis f. sp. tritici	ribonucleoprotein complex assembly; ribosome biogenesis; translation	-	-	-	5.66667	97.2173	0	6968.06	+Information	5	52.4718	0	5431.21	+Information
E3JZ91	40S ribosomal protein S12	Puccinia graminis f. sp. tritici	ribosome biogenesis; translation	-	-	-	3.5	38.7053	0	4293.61	+Information	3.66667	46.7654	0	3792	+Information
E3JWG6	40S ribosomal protein S14a	Puccinia graminis f. sp. tritici	ribosome biogenesis; translation	-	-	-	7.33333	17.9996	0	4341.23	+Information	5.66667	35.8412	0	6897.49	+Information
E3KBT0	40S ribosomal protein S16	Puccinia graminis f. sp. tritici	ribosome biogenesis; translation	-	-	-	6	21.9496	0	2611.38	+Information	2.33333	14.9411	0	1639.36	+Information
J3Q617	40S ribosomal protein S21	Puccinia triticina	ribosome biogenesis; cellular nitrogen compound metabolic process; translation	-	-	-	3	62.4085	0	8983.05	+Information	2.33333	56.2122	0	6274.28	+Information
E3KW77	40S ribosomal protein S3	Puccinia graminis f. sp. tritici	ribosome biogenesis; translation	-	-	-	5.33333	35.32	0	4945.65	+Information	3.66667	29.4476	0	4608.21	+Information
E3KSS3	40S ribosomal protein S7	Puccinia graminis f. sp. tritici	ribosome biogenesis; translation	-	-	-	4.5	35.3071	0	5604.14	+Information	4.66667	40.3327	0	3583.88	+Information
E3KGV6	6 phosphogluconate dehydrogenase decarboxylating	Puccinia graminis f. sp. tritici	small molecule metabolic process; carbohydrate metabolic process; catabolic process; cofactor metabolic process; cellular nitrogen compound metabolic process; response to stress	EC:1.1.1.44	-	-	16	82.9252	0	6234.92	+Information	10.3333	54.0295	0	2519.19	+Information
E3KGR6	60S ribosomal protein L23	Puccinia graminis f. sp. tritici	ribosome biogenesis; translation	-	Y	Y	3	21.5069	0	3587.05	+Information	3	20.1526	0	4211.08	+Information
E3KVF5	Acetyl CoA carboxylase biotin carboxylase	Puccinia graminis f. sp. tritici	small molecule metabolic process; nucleocytoplasmic transport; protein targeting; lipid metabolic process; biosynthetic process	EC:6.3.4.-	-	-	-	-	-	-	-	20	20.1634	0.22	395.142	+Information
H6QS21	Acetylglutamate kinase variant	Puccinia graminis f. sp. tritici	cellular amino acid metabolic process; biosynthetic process; cellular nitrogen compound metabolic process	-	-	-	8.66667	37.4604	0.106667	713.546	+Information	7.33333	16.5754	0.3	397.108	+Information
E3L7G9	Aconitate hydratase mitochondrial	Puccinia graminis f. sp. tritici	small molecule metabolic process; generation of precursor metabolites and energy; lipid metabolic process; mitochondrion organization	EC:4.2.1.3	-	-	15.3333	110.97	0	6707.7	+Information	15	83.0369	0	4386.23	+Information
P50138	Actin	Puccinia graminis	cellular component assembly; cellular protein modification process; anatomical structure formation involved in morphogenesis; biosynthetic process; :aging; DNA metabolic process; cell cycle; reproduction; response to stress; cell division; vesicle-mediated transport; chromosome organization; cell differentiation; cell wall organization or biogenesis; cellular nitrogen compound metabolic process	-	-	-	18.3333	304.582	0	29238.5	+Information	17.3333	191.532	0	20259.2	+Information
E3KG83	Actin like protein 2 3 complex subunit 4	Puccinia graminis f. sp. tritici	cytoskeleton organization; protein complex assembly; cellular component assembly	-	-	-	2.66667	6.3175	0	1082.8	+Information	-	-	-	-	-
E3JUV4	Acyl CoA dehydrogenase	Puccinia graminis f. sp. tritici	-	EC:1.3.99.3	-	Y	6	26.0999	0	1655.45	+Information	4.66667	17.3423	0	684.993	+Information
J3QE89	Acyl coenzyme A oxidase	Puccinia triticina	small molecule metabolic process; sulfur compound metabolic process; catabolic process; lipid metabolic process; cofactor metabolic process	EC:1.3.-.-	-	-	17.3333	31.4847	0	2232.72	+Information	11	25.2017	0	1279.63	+Information
E3KAS1	Adenosylhomocysteinase	Puccinia graminis f. sp. tritici	small molecule metabolic process; sulfur compound metabolic process; P:cellular amino acid metabolic process; F:molecular_function	EC:3.3.1.1	-	-	12	54.643	0	8088.59	+Information	8.66667	45.5943	0	9926.8	+Information
J3PXF5	Adenosylhomocysteinase	Puccinia triticina	small molecule metabolic process; sulfur compound metabolic process; cellular amino acid metabolic process	EC:3.3.1.1	-	-	10	67.6252	0	4098.85	+Information	9.33333	46.7989	0	5759.37	+Information
E3KWD3	ADP ATP carrier protein	Puccinia graminis f. sp. tritici	transmembrane transport	-	-	-	9.66667	75.1736	0	10761.9	+Information	7.33333	55.128	0	8051.26	+Information
E3JPY7	ADP ribosylation factor	Puccinia graminis f. sp. tritici	signal transduction	-	-	-	5.33333	24.8618	0	3638.04	+Information	4.33333	19.2798	0	4175.63	+Information
E3KQI8	AFG3 family protein	Puccinia graminis f. sp. tritici	catabolic process	-	-	-	7.5	11.2243	0.405	350.944	+Information	9	6.1325	0.13	264.172	+Information
E3K2Q7	Arginyl tRNA synthetase	Puccinia graminis f. sp. tritici	tRNA metabolic process; cellular amino acid metabolic process; mitochondrion organization; translation	EC:6.1.1.19	-	-	12	14.917	0.1	586.357	+Information	4.5	7.254	0.765	210.32	+Information
E3KJR8	Aspartate aminotransferase	Puccinia graminis f. sp. tritici	small molecule metabolic process; sulfur compound metabolic process; cellular amino acid metabolic process; cellular nitrogen compound metabolic process P:biosynthetic process; F:molecular_function	EC:2.6.1.-	-	-	5.66667	23.2651	0	1245.45	+Information	-	-	-	-	-
E3KQV7	Aspartate aminotransferase	Puccinia graminis f. sp. tritici	small molecule metabolic process; sulfur compound metabolic process; cellular amino acid metabolic process; cellular nitrogen compound metabolic process; biosynthetic process	EC:2.6.1.-	-	-	13	76.4909	0	5505.22	+Information	8.66667	44.0702	0	4855.31	+Information
E3KQV8	Aspartate aminotransferase	Puccinia graminis f. sp. tritici	small molecule metabolic process; sulfur compound metabolic process; cellular amino acid metabolic process; cellular nitrogen compound metabolic process; biosynthetic process	EC:2.6.1.-	-	-	10.3333	27.8306	0	1449.89	+Information	6.33333	17.9038	0	1037.32	+Information
E3K2R3	ATP binding cassette sub family F member 2	Puccinia graminis f. sp. tritici	small molecule metabolic process; nucleocytoplasmic transport; nucleobase-containing compound catabolic process; ribosome biogenesis; cellular nitrogen compound metabolic process	-	-	-	10	26.2825	0	1951.97	+Information	9	24.4582	0	1750.26	+Information
E3K2E4	ATP citrate Pro S lyase	Puccinia graminis f. sp. tritici	carbohydrate metabolic process; generation of precursor metabolites and energy	-	-	-	26.3333	77.6	0	6178.76	+Information	21.5	50.9295	0	4896.52	+Information
E3KCJ4	ATP dependent RNA helicase uap56	Puccinia graminis f. sp. tritici	-	-	-	-	14	11.3613	0	5656.93	+Information	-	-	-	-	-
E3KZB7	ATP synthase subunit alpha	Puccinia graminis f. sp. tritici	small molecule metabolic process; generation of precursor metabolites and energy; transmembrane transport; nucleobase-containing compound catabolic process; cellular nitrogen compound metabolic process; biosynthetic process	-	-	-	20.3333	214.396	0	15817.8	+Information	17.3333	140.556	0	14525.2	+Information
E3K357	ATP synthase subunit beta	Puccinia graminis f. sp. tritici	small molecule metabolic process; transmembrane transport; nucleobase-containing compound catabolic process; cellular nitrogen compound metabolic process; biosynthetic process	-	-	Y	19.5	287.702	0	40969.2	+Information	19.6667	150.674	0	31268.6	+Information
J3PRS4	ATP synthase subunit beta	Puccinia triticina	small molecule metabolic process; transmembrane transport; nucleobase-containing compound catabolic process; cellular nitrogen compound metabolic process; biosynthetic process	-	-	Y	19	140.593	0	39724	+Information	22	106.871	0	28346.2	+Information
E3KVY1	ATPase GET3	Puccinia graminis f. sp. tritici	membrane organization; signal transduction; reproduction; response to stress; small molecule metabolic process; protein targeting; vesicle-mediated transport; nucleobase-containing compound catabolic process	EC:3.6.1.3	-	-	4.5	14.7964	0	570.756	+Information	-	-	-	-	-
E3K775	Autocrine motility factor receptor	Puccinia graminis f. sp. tritici	mRNA processing	-	-	-	7.33333	31.5669	0	2247.63	+Information	7	8.9027	0	2048.2	+Information
J3PT23	Autophagy related protein 3	Puccinia triticina	autophagy; transport	-	-	-	4.5	9.87155	0.29	587.131	+Information	2.5	14.1698	0.47	356.529	+Information
E3KWK5	Bleomycin hydrolase	Puccinia graminis f. sp. tritici	-	EC:3.4.22	-	-	9	21.0113	0.175	718.316	+Information	-	-	-	-	-
E3KLJ3	Calmodulin	Puccinia graminis f. sp. tritici	-	-	-	-	6	55.8797	0	10895	+Information	3.5	27.4308	0	6057.93	+Information
E3K7K5	Calnexin	Puccinia graminis f. sp. tritici	protein folding	-	Y	Y	10	27.5153	0	1522.75	+Information	8.66667	42.8488	0	2179.18	+Information
E3KXV8	Catalase	Puccinia graminis f. sp. tritici	catabolic process; cellular amino acid metabolic process; cellular nitrogen compound metabolic process; response to stress	EC:1.11.1.6	-	-	8.33333	88.5834	0.116667	1128.18	+Information	5.66667	62.5419	0	1049.36	+Information
E3KRP0	Cell division cycle protein 48	Puccinia graminis f. sp. tritici	cell division	EC:3.6.1.15	-	-	27.3333	137.493	0	19251.2	+Information	22	92.4324	0	11171.2	+Information
E3KIG5	Citrate synthase	Puccinia graminis f. sp. tritici	small molecule metabolic process; carbohydrate metabolic process; generation of precursor metabolites and energy	EC:2.3.3.1	-	-	9.33333	11.6065	0.106667	721.569	+Information	-	-	-	-	-
E3KQN1	CK1 CK1 CK1 D protein kinase	Puccinia graminis f. sp. tritici	cellular protein modification process; cellular amino acid metabolic process	EC:2.7.11	-	-	5	3.9414	0.113333	895.771	+Information	-	-	-	-	-
E3JZH1	CMGC CDK CDK5 protein kinase	Puccinia graminis f. sp. tritici	cellular protein modification process; cellular amino acid metabolic process	EC:2.7.11	-	-	3	80.3247	0.17	618.961	+Information	-	-	-	-	-
E3K4L0	Coronin	Puccinia graminis f. sp. tritici	-	-	-	-	8	25.7428	0.12	1030.83	+Information	6	11.5977	0.196667	534.206	+Information
J3PYJ2	Coronin	Puccinia triticina	-	-	-	-	9	30.4841	0.15	1200.78	+Information	7.33333	19.9241	0	590.393	+Information
E3K9R2	Dihydrolipoyl dehydrogenase	Puccinia graminis f. sp. tritici	generation of precursor metabolites and energy; catabolic process; cellular amino acid metabolic process; biosynthetic process; small molecule metabolic process; carbohydrate metabolic process; homeostatic process; cellular nitrogen compound metabolic process	-	-	-	10	68.977	0	3035.88	+Information	8	40.4583	0	2420.86	+Information
E3K5C3	DIS3 like exonuclease 2	Puccinia graminis f. sp. tritici	cellular nitrogen compound metabolic process	-	-	-	14.5	6.4077	1.41	330.082	+Information	8.5	17.2495	0.295	289.295	+Information
E3KC59	Electron transferring flavoprotein dehydrogenase	Puccinia graminis f. sp. tritici	-	EC:1.5.5.1	-	-	-	-	-	-	-	6.5	7.92135	0.45	276.635	+Information
J3QBT6	Elongation factor 1 alpha	Puccinia triticina	small molecule metabolic process; nucleobase-containing compound catabolic process; translation	-	-	-	11	26.1015	0	25637.3	+Information	-	-		-	-
E3KBR1	Elongation factor 2	Puccinia graminis f. sp. tritici	small molecule metabolic process; nucleobase-containing compound catabolic process; translation	-	-	-	31.3333	120.823	0	11473.6	+Information	28.3333	117.164	0	11148.4	+Information
E3JQA7	Elongation factor EF 1 beta subunit	Puccinia graminis f. sp. tritici	small molecule metabolic process; nucleobase-containing compound catabolic process; translation	-	-	-	4.66667	108.909	0	16869.4	+Information	4.66667	101.116	0	16665.6	+Information
E3KM77	Elongation factor Tu	Puccinia graminis f. sp. tritici	small molecule metabolic process; nucleobase-containing compound catabolic process; translation	-	-	-	14	16.6745	0	1342.25	+Information	-	-	-	-	-
J3Q078	Elongation factor Tu	Puccinia triticina	small molecule metabolic process; nucleobase-containing compound catabolic process; translation	EC:3.4.11	-	-	13.3333	6.6263	0	1168.5	+Information	12.3333	22.2865	0	4652.13	+Information
E3KXK0	Enolase	Puccinia graminis f. sp. tritici	small molecule metabolic process; carbohydrate metabolic process; generation of precursor metabolites and energy; catabolic process; cellular amino acid metabolic process; cellular nitrogen compound metabolic process; biosynthetic process	EC:4.2.1.11	-	-	11.6667	183.608	0	13949.9	+Information	7.66667	109.337	0	12427.5	+Information
E3KGL2	Enoyl CoA hydratase	Puccinia graminis f. sp. tritici	-	-	Y	Y	6	32.4601	0	2403.81	+Information	3.33333	18.0043	0	1332.18	+Information
E3JTJ0	Eukaryotic peptide chain release factor subunit 1	Puccinia graminis f. sp. tritici	protein folding; translation	-	-	-	9.66667	8.57207	0.196667	581.232	+Information	7	7.16657	0.316667	352.986	+Information
A0A060IMX2	Eukaryotic translation initiation factor 2 subunit1	Puccinia cf. psidii	translation	-	-	-	5.66667	14.9199	0	1958.41	+Information	2.5	16.3052	0	1542.91	+Information
E3K2R2	Eukaryotic translation initiation factor 3 subunit F	Puccinia graminis f. sp. tritici	ribonucleoprotein complex assembly; translation	-	-	-	4	16.5175	0.635	419.376	+Information	3.5	9.8835	0	414.247	+Information
E3KZ45	Eukaryotic translation initiation factor 3 subunit G	Puccinia graminis f. sp. tritici	ribonucleoprotein complex assembly; translation	-	-	-	2.5	12.195	0.395	456.713	+Information	-	-	-	-	-
E3LB80	Eukaryotic translation initiation factor 3 subunit I	Puccinia graminis f. sp. tritici	ribonucleoprotein complex assembly; translation	-	-	-	9.33333	18.6803	0.11	1160.23	+Information	5.66667	15.1909	0	982.972	+Information
E3K822	Fatty acid synthase subunit beta	Puccinia graminis f. sp. tritici	small molecule metabolic process; lipid metabolic process; biosynthetic process; C:protein complex	EC:1.3.1.9	-	-	-	-	-	-	-	9	15.0034	0	429.585	+Information
E3K960	Fatty acid synthase subunit beta	Puccinia graminis f. sp. tritici	cellular amino acid metabolic process; biosynthetic process; small molecule metabolic process; lipid metabolic process; cofactor metabolic process; cellular nitrogen compound metabolic process	EC:2.3.1.85	-	-	-	-	-	-	-	27.5	2.01255	0.59	241.751	+Information
H6QS39	Fatty acid synthase subunit beta	Puccinia graminis f. sp. tritici	cellular amino acid metabolic process; biosynthetic process; small molecule metabolic process; lipid metabolic process; cofactor metabolic process; cellular nitrogen compound metabolic process	EC:2.3.1.85	-	-	-	-	-	-	-	32.5	5.77855	0.425	244.754	+Information
E3K3G0	Fructose 1 6 bisphosphatase cytosolic	Puccinia graminis f. sp. tritici	small molecule metabolic process; carbohydrate metabolic process; generation of precursor metabolites and energy; catabolic process; cofactor metabolic process; biosynthetic process; cellular nitrogen compound metabolic process	EC:3.1.3.11	-	-	6.66667	18.6887	0.11	1758.53	+Information	5	11.4293	0	1332.78	+Information
E3KB55	Fumarate hydratase mitochondrial	Puccinia graminis f. sp. tritici	small molecule metabolic process; generation of precursor metabolites and energy	EC:4.2.1.2	-	-	9.5	23.895	0	1416.08	+Information	4.5	19.56	0	1205.2	+Information
E3K026	GDP mannose 4 6 dehydratase	Puccinia graminis f. sp. tritici	small molecule metabolic process; carbohydrate metabolic process; cellular nitrogen compound metabolic process; P:biosynthetic process; C:intracellular; F:molecular_function	EC:4.2.1.47	-	-	7	25.5001	0	2428.9	+Information	5	15.8579	0	1058.32	+Information
E3LAS8	Glucosamine fructose 6 phosphate aminotransferase	Puccinia graminis f. sp. tritici	carbohydrate metabolic process; cell wall organization or biogenesis; biosynthetic process	EC:2.6.1.16	-	-	24	53.9605	0	3441.92	+Information	-	-	-	-	-
E3K5I2	Glucose 6 phosphate 1 dehydrogenase	Puccinia graminis f. sp. tritici	small molecule metabolic process; carbohydrate metabolic process; sulfur compound metabolic process; catabolic process; cofactor metabolic process; cellular amino acid metabolic process; cellular nitrogen compound metabolic process; response to stress	EC:1.1.1.49	-	-	13.6667	69.9166	0	8849.7	+Information	9.33333	52.1465	0	8034.5	+Information
E3L8X2	Glucose repression regulatory protein TUP1	Puccinia graminis f. sp. tritici	-	-	-	-	-	-	-	-	-	5.5	3.05545	0	492.304	+Information
E3KVT5	Glutamate dehydrogenase	Puccinia graminis f. sp. tritici	catabolic process; cellular amino acid metabolic process	EC:1.4.1.2	-	-	21.3333	27.849	0.276667	410.283	+Information	13.3333	25.6965	0.31	281.858	+Information
E3KP90	Glutamine synthetase	Puccinia graminis f. sp. tritici	cellular amino acid metabolic process; cell wall organization or biogenesis; biosynthetic process	EC:6.3.1.2	-	-	4	65.6449	0	1947.6	+Information	4	55.9739	0	1629.76	+Information
J3QA79	Glyceraldehyde 3 phosphate dehydrogenase	Puccinia triticina	small molecule metabolic process; carbohydrate metabolic process; generation of precursor metabolites and energy; catabolic process; biosynthetic process	EC:1.2.1.12	-	-	12	234.984	0	23925.5	+Information	12.3333	231.038	0	17421.1	+Information
E3L363	Glycerol 3 phosphate dehydrogenase	Puccinia graminis f. sp. tritici	lipid metabolic process	EC:1.1.5.3	-	-	19.6667	44.496	0	3273.39	+Information	13.3333	24.5234	0	2213.63	+Information
J3PQW5	Glycerol 3 phosphate dehydrogenase	Puccinia triticina	oxidation-reduction process; glycerol-3-phosphate metabolic process	-	-	Y	18.6667	5.52393	0	1373.23	+Information	-	-	-	-	-
E3KA23	Glycyl tRNA synthetase	Puccinia graminis f. sp. tritici	tRNA metabolic process; cellular amino acid metabolic process; cellular nitrogen compound metabolic process; biosynthetic process; mitochondrion organization; translation	EC:6.1.1.14	-	-	9.33333	14.641	0.103333	693.796	+Information	7	10.5128	0	788.447	+Information
E3K2A8	GTP binding nuclear protein spi1	Puccinia graminis f. sp. tritici	small molecule metabolic process; nucleocytoplasmic transport; signal transduction; nucleobase-containing compound catabolic process; transport	-	-	-	5	93.9194	0	10983.6	+Information	4.33333	66.2837	0	11009.6	+Information
E3K6Q4	GTP binding protein ypt1	Puccinia graminis f. sp. tritici	signal transduction; transport	-	-	-	5	22.6838	0	668.504	+Information	3	17.1226	0	1547.23	+Information
E3K5H8	Heat shock 70kDa protein 4	Puccinia graminis f. sp. tritici	response to stress	-	-	-	18	88.5909	0	5188.53	+Information	14	53.4753	0	3284.04	+Information
E3JVS0	Heat shock protein 83	Puccinia graminis f. sp. tritici	protein folding; response to stress	-	-	-	26.3333	191.785	0	15917.7	+Information	18.3333	151.846	0	15370.4	+Information
Q01877	Heat shock protein HSS1	Puccinia graminis	response to stress	-	-	-	19.3333	232.255	0	15850.4	+Information	15	181.196	0	12176.7	+Information
E3K643	Heat shock protein SSB	Puccinia graminis f. sp. tritici	response to stress	-	-	-	27	170.396	0	20663.3	+Information	22	153.962	0	15547.9	+Information
E3L723	Hexokinase	Puccinia graminis f. sp. tritici	small molecule metabolic process; carbohydrate metabolic process; generation of precursor metabolites and energy; catabolic process; biosynthetic process	EC:2.7.1.1	-	-	7.5	7.35725	0.645	315.464	+Information	3.66667	14.0494	0.11	397.156	+Information
E3JQ71	Histone binding protein RBBP4	Puccinia graminis f. sp. tritici	-	-	-	-	4.66667	15.9179	0	1363.3	+Information	-	-	-	-	-
E3KEI6	Histone H2B	Puccinia graminis f. sp. tritici	chromosome organization; protein complex assembly; DNA metabolic process	-	-	-	5	49.802	0	6990.96	+Information	4.66667	116.777	0	9427.29	+Information
F4R3W1	Histone H4	Melampsora larici-populina	chromosome organization; protein complex assembly; DNA metabolic process	-	-	-	-	-		1018.72	-	3	8.3139	0	1612.05	+Information
J3PXB0	Histone H4	Puccinia triticina	chromosome organization; protein complex assembly; DNA metabolic process	-	-	-	3	16.7594	0	3178.64	+Information	-	-	-	-	-
E3JT24	Hsp70 like protein	Puccinia graminis f. sp. tritici	protein targeting; protein folding; mitochondrion organization	-	-	-	18	105.565	0	5645.58	+Information	11.6667	67.728	0	3607.6	+Information
J3Q5V9	Importin subunit alpha	Puccinia triticina	nucleocytoplasmic transport; protein targeting	-	-	-	9	25.5164	0	2126.54	+Information	6.33333	25.6877	0	1947.9	+Information
E3KHG9	Inorganic pyrophosphatase	Puccinia graminis f. sp. tritici	small molecule metabolic process; generation of precursor metabolites and energy; cellular nitrogen compound metabolic process	EC:3.6.1.1	-	-	8.66667	101.639	0	6827.42	+Information	7.33333	85.3215	0	6403.17	+Information
J3Q5E6	Inosine 5 monophosphate dehydrogenase	Puccinia triticina	small molecule metabolic process; cellular nitrogen compound metabolic process; biosynthetic process	EC:1.1.1.205	-	-	9	8.10903	3	830.587	+Information	-	-	-	-	-
J3PNZ8	Isocitrate lyase	Puccinia triticina	small molecule metabolic process; carbohydrate metabolic process	EC:4.1.3.1	-	-	11.6667	70.1824	0	4852.33	+Information	8.33333	55.608	0	4468.84	+Information
E3L2G8	Kinesin family member C1	Puccinia graminis f. sp. tritici	-	-	-	-	4	40.4508	0	3607.52	+Information	4.33333	28.7841	0	4375.7	+Information
E3KKV5	Large subunit ribosomal protein L14e	Puccinia graminis f. sp. tritici	ribosome biogenesis; translation	-	-	-	-	-	-	-	-	2.33333	18.4915	0	3788.8	+Information
E3KFB8	Large subunit ribosomal protein L40e	Puccinia graminis f. sp. tritici	ribosome biogenesis; translation	-	Y	Y	-	-	-	-	-	7	0	0	10576.7	+Information
E3KZR5	Large subunit ribosomal protein L9e	Puccinia graminis f. sp. tritici	ribosome biogenesis; translation	-	-	-	3.66667	24.4659	0	3065.28	+Information	3.66667	22.1547	0	1556.52	+Information
E3KTI4	Lon protease homolog mitochondrial	Puccinia graminis f. sp. tritici	protein complex assembly; catabolic process; biosynthetic process; DNA metabolic process; mitochondrion organization; response to stress; small molecule metabolic process; nucleobase-containing compound catabolic process	EC:3.4.21	-	-	15.3333	10.9004	0.753333	326.451	+Information	9.66667	7.3125	0.293333	244.942	+Information
J3Q7H4	Lysine tRNA ligase	Puccinia triticina	tRNA metabolic process; cellular amino acid metabolic process; biosynthetic process; translation	EC:6.1.1.6	-	-	10.5	6.49725	1.78	284.703	+Information	10.5	12.7976	0	699.835	+Information
E3K352	Malate dehydrogenase	Puccinia graminis f. sp. tritici	small molecule metabolic process; carbohydrate metabolic process; generation of precursor metabolites and energy	EC:1.1.1.37	-	-	8.5	115.047	0	3976.6	+Information	-	-	-	-	-
E3L321	Malate dehydrogenase	Puccinia graminis f. sp. tritici	small molecule metabolic process; carbohydrate metabolic process; generation of precursor metabolites and energy; aging	EC:1.1.1.37	-	-	8.33333	71.6076	0	17097.3	+Information	6.5	54.947	0	6318.98	+Information
J3PQZ7	Malate dehydrogenase	Puccinia triticina	small molecule metabolic process; carbohydrate metabolic process; generation of precursor metabolites and energy; aging	EC:1.1.1.37	-	-	9	80.1753	0	17380.4	+Information	6	58.5397	0	6763.61	+Information
J3PRR7	Malate dehydrogenase	Puccinia triticina	small molecule metabolic process; carbohydrate metabolic process; generation of precursor metabolites and energy	EC:1.1.1.37	-	-	-	-	-	-	-	4	80.0302	0	2561.22	+Information
J3Q3U7	Malate synthase	Puccinia triticina	small molecule metabolic process; carbohydrate metabolic process; generation of precursor metabolites and energy	EC:2.3.3.9	-	-	10.3333	65.0463	0	4713.57	+Information	9.33333	32.7178	0	2324.66	+Information
J3PU56	Malic enzyme	Puccinia triticina	small molecule metabolic process; generation of precursor metabolites and energy	EC:1.1.1.38	-	-	7	25.8338	0	813.381	+Information	-	-	-	-	-
E3JQQ5	Minichromosome maintenance protein 3	Puccinia graminis f. sp. tritici	macromolecular complex assembly; biosynthetic process; DNA metabolic process; cell cycle; response to stress; small molecule metabolic process; nucleobase-containing compound catabolic process; cellular nitrogen compound metabolic process	EC:3.6.1.3	-	-	14	12.493	0.28	415.383	+Information	7.5	12.9244	0.425	231.313	+Information
E3KP08	Minichromosome maintenance protein 4 Cell division control protein 54	Puccinia graminis f. sp. tritici	macromolecular complex assembly; biosynthetic process; DNA metabolic process; response to stress; cell cycle; cell division	-	-	-	16	24.2933	0.155	856.391	+Information	-	-	-	-	-
E3K2Z1	Minichromosome maintenance protein 6	Puccinia graminis f. sp. tritici	macromolecular complex assembly; biosynthetic process; DNA metabolic process; response to stress; cell cycle	-	-	-	13.3333	13.7873	0.183333	544.355	+Information	11.3333	14.6694	0	489.951	+Information
E3K3V7	Mitogen activated protein kinase	Puccinia graminis f. sp. tritici	signal transduction; cellular protein modification process; cellular amino acid metabolic process; cellular nitrogen compound metabolic process; biosynthetic process	EC:2.7.11.24	-	-	4.5	18.7917	0	1035.43	+Information	4	19.4569	0	1126.57	+Information
A0A060IED0	Molecular chaperone	Puccinia cf. psidii	-	-	-	-	3.66667	27.3551	0	4215.25	+Information	-	-	-		-
E3KGF0	Myo inositol 1 phosphate synthase	Puccinia graminis f. sp. tritici	small molecule metabolic process; carbohydrate metabolic process; lipid metabolic process; biosynthetic process	EC:5.5.1.4	-	-	7	31.5485	0	2330.85	+Information	6.5	21.4307	0	1370.74	+Information
A0A060IHQ3	Patatin and cPLA2	Puccinia cf. psidii	metabolic process; phospholipid catabolic process	-	Y	-	10	4.1663	0.13	406.343	+Information	-	-	-	-	-
E3K5I5	Phosphoglucomutase	Puccinia graminis f. sp. tritici	carbohydrate metabolic process	-	-	-	12.6667	67.7434	0	3180.11	+Information	9.66667	42.4293	0	2676.46	+Information
E3L4A0	Phosphoglycerate kinase	Puccinia graminis f. sp. tritici	small molecule metabolic process; carbohydrate metabolic process; generation of precursor metabolites and energy; catabolic process; biosynthetic process	EC:2.7.2.3	-	-	13.6667	79.0673	0	7496.53	+Information	11.6667	74.8707	0	6675.77	+Information
E3KDN8	Phosphomannomutase	Puccinia graminis f. sp. tritici	carbohydrate metabolic process; biosynthetic process	EC:5.4.2.8	-	-	7.66667	78.9853	0	7239.56	+Information	6.33333	36.1329	0	4552.18	+Information
E3KGF8	Prohibitin 1	Puccinia graminis f. sp. tritici	-	-	-	-	7.33333	34.3052	0	3759.21	+Information	7	21.353	0	1933	+Information
E3K554	Proteasome subunit alpha type	Puccinia graminis f. sp. tritici	catabolic process	EC:3.4.25	-	-	9	62.9332	0	10511.7	+Information	6.66667	39.7964	0	4703.12	+Information
E3KKB9	Proteasome subunit alpha type	Puccinia graminis f. sp. tritici	catabolic process	EC:3.4.25	-	-	10	45.4563	0	6488.18	+Information	7.33333	42.6708	0	6207.4	+Information
E3L7C3	Proteasome subunit alpha type	Puccinia graminis f. sp. tritici	catabolic process	EC:3.4.25	-	-	4.66667	37.8188	0	8240.36	+Information	4.66667	25.3758	0	3962.83	+Information
J3PVX7	Proteasome subunit alpha type	Puccinia triticina	catabolic process	EC:3.4.25	-	-	6	66.7088	0	792.04	+Information	-	-	-	-	-
E3L3S7	Proteasome subunit beta type	Puccinia graminis f. sp. tritici	catabolic process	EC:3.4.25	-	-	5.66667	38.9494	0	3917.7	+Information	4	12.3889	0	1209.77	+Information
E3JXB4	Protein transporter SEC23	Puccinia graminis f. sp. tritici	vesicle-mediated transport; transport	-	-	-	14.6667	13.0178	0.12	790.309	+Information	11.5	13.2822	0	550.468	+Information
F4RHR4	Pyrroline 5 carboxylate reductase	Melampsora larici-populina	cellular amino acid metabolic process; biosynthetic process	EC:1.5.1.2	Y	-	7	6.9279	0	1018.72	+Information	3.5	7.2676	0	449.262	+Information
F4RKC1	Pyruvate carboxylase	Melampsora larici-populina	small molecule metabolic process; carbohydrate metabolic process; generation of precursor metabolites and energy; lipid metabolic process; cellular amino acid metabolic process; biosynthetic process	EC:6.3.4.-	-	-	25	23.9946	0	3051.84	+Information	19	21.2433	0	2884.73	+Information
J3Q4X4	Pyruvate carboxylase	Puccinia triticina	small molecule metabolic process; carbohydrate metabolic process; generation of precursor metabolites and energy; lipid metabolic process; cellular amino acid metabolic process; biosynthetic process	EC:6.3.4.-	-	-	22	47.7288	0	3073.9	+Information	21	48.8902	0	3286.13	+Information
E3L0X0	Pyruvate kinase	Puccinia graminis f. sp. tritici	small molecule metabolic process; carbohydrate metabolic process; generation of precursor metabolites and energy; catabolic process; biosynthetic process; cellular nitrogen compound metabolic process	EC:2.7.1.40	-	-	12	72.2933	0	9282.27	+Information	-	-	-	-	-
A0A060IMZ1	Ras like protein Rab7	Puccinia cf. psidii	signal transduction; transport	-	Y	-	10.6667	14.0099	0	2419.15	+Information	8.33333	9.30047	0	1564.87	+Information
E3KNB8	Ribonucleoside diphosphate reductase	Puccinia graminis f. sp. tritici	small molecule metabolic process; biosynthetic process; cellular nitrogen compound metabolic process; DNA metabolic process	EC:1.17.4.1	-	-	12	13.1397	1.32	272.317	+Information	7.5	9.04375	1.09	188.983	+Information
E3JTI4	RuvB like helicase 1	Puccinia graminis f. sp. tritici	DNA metabolic process	EC:3.6.1	-	-	8.5	2.40795	1.42	615.991	+Information	-	-	-	-	-
J3PZA9	S adenosylmethionine synthase	Puccinia triticina	small molecule metabolic process; sulfur compound metabolic process; cofactor metabolic process; cellular amino acid metabolic process; cellular nitrogen compound metabolic process; biosynthetic process	EC:2.5.1.6	-	-	6.5	60.5962	0	3971.46	+Information	-	-	-	-	-
E3KNA3	S25 ribosomal protein	Puccinia graminis f. sp. tritici	-	-	-	-	-	-	-	-	-	2	22.3456	0	2744.61	+Information
E3KBA0	Secretory pathway GDP dissociation inhibitor 1	Puccinia graminis f. sp. tritici	vesicle-mediated transport; transport	-	-	-	8	40.2517	0	1920	+Information	6.33333	22.3576	0	1413.89	+Information
J3PNW3	Serine hydroxymethyltransferase	Puccinia triticina	cofactor metabolic process; cellular amino acid metabolic process	EC:2.1.2.1	Y	Y	11.6667	67.7209	0	5035.83	+Information	9.5	42.6638	0	3279.94	+Information
E3JXY4	Serine threonine protein phosphatase	Puccinia graminis f. sp. tritici	cellular protein modification process; chromosome segregation; ribosome biogenesis; biosynthetic process; cell division; cellular nitrogen compound metabolic process; generation of precursor metabolites and energy; cell morphogenesis; anatomical structure formation involved in morphogenesis; mitosis; DNA metabolic process; response to stress; reproduction; cell cycle; carbohydrate metabolic proce…	-	-	-	9.66667	18.3509	0	2444.25	+Information	5	7.45987	0	572.577	+Information
E3KEF3	Serine threonine protein phosphatase	Puccinia graminis f. sp. tritici	cellular protein modification process	EC:3.1.3.16	-	-	6.33333	15.5094	0	1919.84	+Information	6.66667	18.9656	0	2940.57	+Information
K7W633	Serine threonine protein phosphatase	Puccinia striiformis f. sp. tritici	signal transduction; homeostatic process; cellular protein modification process; cell wall organization or biogenesis; reproduction	-	-	-	12	14.4525	0.175	839.681	+Information	-	-	-	-	-
E3JS02	Small COPII coat GTPase	Puccinia graminis f. sp. tritici	vesicle-mediated transport; transport	-	-	-	5	35.3306	0	3844.7	+Information	4.33333	20.5307	0	2441.71	+Information
E3KTB1	Small subunit ribosomal protein S10e	Puccinia graminis f. sp. tritici	-	-	-	-	5	41.2129	0	1250.64	+Information	-	-	-	-	-
E3KJL1	Small subunit ribosomal protein S2e	Puccinia graminis f. sp. tritici	ribosome biogenesis; translation	-	-	-	4	14.2399	0	1921.07	+Information	6.33333	24.8169	0	2750.92	+Information
E3KAM1	Spermidine synthase	Puccinia graminis f. sp. tritici	-	-	-	-	9.66667	12.2459	1.33	305.028	+Information	-	-	-	-	-
E3KK64	Succinate dehydrogenase ubiquinone flavoprotein subunit mitochondrial	Puccinia graminis f. sp. tritici	generation of precursor metabolites and energy	-	-	Y	18.5	75.2876	0	5796.34	+Information	-	-	-	-	-
E3K574	Succinyl CoA synthetase beta subunit	Puccinia graminis f. sp. tritici	generation of precursor metabolites and energy	EC:6.2.1.5	-	-	10	49.0084	0	3598.66	+Information	5.33333	36.7299	0	2701.16	+Information
E3JUV9	T complex protein 1 subunit alpha	Puccinia graminis f. sp. tritici	protein folding	-	-	-	13.3333	15.0399	0	1358.42	+Information	10	27.4645	0	1433.8	+Information
E3KEQ6	T complex protein 1 subunit epsilon	Puccinia graminis f. sp. tritici	protein folding	-	-	-	8	6.6356	0.155	882.158	+Information	6	9.6237	0	425.91	+Information
E3KB79	T complex protein 1 subunit eta	Puccinia graminis f. sp. tritici	protein folding	-	-	-	8.5	13.2313	0	1483.84	+Information	6.5	3.7964	0.485	499.867	+Information
A0A060IHN7	T complex protein 1 subunit gamma	Puccinia cf. psidii	Protein folding	-	-	-	13.6667	13.9952	0	1108.76	+Information	11.3333	15.026	0	1234.64	+Information
H6QP03	T complex protein 1 subunit zeta	Puccinia graminis f. sp. tritici	protein folding	-	-	-	7.33333	23.0596	0	1172.92	+Information	7.33333	20.5259	0	915.467	+Information
E3JSQ1	Transaldolase	Puccinia graminis f. sp. tritici	small molecule metabolic process; carbohydrate metabolic process; catabolic process; cofactor metabolic process; cellular nitrogen compound metabolic process	-	-	-	8.33333	77.9957	0	4129.9	+Information	6.5	47.9178	0	2563.5	+Information
E3KDD5	Transcription initiation factor IIA subunit 2	Puccinia graminis f. sp. tritici	cellular nitrogen compound metabolic process; biosynthetic process; translation	-	-	-	3.5	16.7042	0	4908.52	+Information	-	-	-	-	-
J3PTZ7	Triosephosphate isomerase	Puccinia triticina	small molecule metabolic process; carbohydrate metabolic process; generation of precursor metabolites and energy; catabolic process; lipid metabolic process; biosynthetic process	EC:5.3.1.1	-	-	7.66667	117.903	0	9582.32	+Information	6	90.5369	0	8298.73	+Information
E3KK52	Tryptophan synthase	Puccinia graminis f. sp. tritici	cellular amino acid metabolic process; :cellular nitrogen compound metabolic process; biosynthetic process	EC:4.2.1.20	-	-	16.5	24.8941	0	1130.11	+Information	-	-	-	-	-
E3KPL3	Tubulin beta chain	Puccinia graminis f. sp. tritici	small molecule metabolic process; protein complex assembly; nucleobase-containing compound catabolic process	-	-	-	22.6667	193.497	0	50109.9	+Information	17.6667	146.058	0	25873.3	+Information
E3KYG6	Tyrosyl tRNA synthetase	Puccinia graminis f. sp. tritici	tRNA metabolic process; cellular amino acid metabolic process; cellular nitrogen compound metabolic process; biosynthetic process; translation	EC:6.1.1.1	-	-	7.33333	9.6927	0	1314.35	+Information	7.5	6.37105	0.165	813.835	+Information
E3JWK6	Ubiquinol cytochrome c reductase cytochrome c1 subunit	Puccinia graminis f. sp. tritici	-	-	-	-	5	33.828	0	1003.13	+Information	-	-	-	-	-
E3KBL0	Ubiquitin activating enzyme E1	Puccinia graminis f. sp. tritici	cellular protein modification process	-	-	-	14.6667	21.3032	0.113333	696.732	+Information	12	22.2855	0	656.454	+Information
J3QDV0	Ubiquitin carboxyl terminal hydrolase	Puccinia triticina	catabolic process; cellular protein modification process	-	-	-	18.5	20.8485	0	1706.86	+Information	-	-	-	-	-
A0A060IHS0	Ubiquitin thiolesterase	Puccinia cf. psidii	catabolic process; cellular protein modification process	-	-	-	5	10.9747	0.103333	698.178	+Information	7.66667	11.0717	0	747.386	+Information
E3K0X4	UDP glucose 6 dehydrogenase	Puccinia graminis f. sp. tritici	small molecule metabolic process; carbohydrate metabolic process; cellular nitrogen compound metabolic process	EC:1.1.1.22	-	-	13	73.6015	0	7252.44	+Information	9.66667	56.3442	0	5459.43	+Information
E3JQD3	Uncharacterized protein	Puccinia graminis f. sp. tritici	-	-	-	-	7.33333	49.0508	0.123333	1148.27	+Information	3.5	47.722	0	1230.32	+Information
E3JQM6	Uncharacterized protein	Puccinia graminis f. sp. tritici	-	-	-	-	7.66667	34.621	0	4485.21	+Information	4.66667	16.6216	0	2519.71	+Information
E3JQR8	Uncharacterized protein	Puccinia graminis f. sp. tritici	-	-	-	-	13	80.4554	0	6843.01	+Information	9.33333	98.8237	0	8477.8	+Information
E3JRV1	Uncharacterized protein	Puccinia graminis f. sp. tritici	-	-	-	-	11.3333	24.2857	0.103333	614.268	+Information	8.5	31.0584	0	508.65	+Information
E3JU41	Uncharacterized protein	Puccinia graminis f. sp. tritici	-	-	-		-	-	-	-	-	8	14.2974	0.306667	352.144	+Information
E3JU94	Uncharacterized protein	Puccinia graminis f. sp. tritici	protein folding	-	-	Y	-	-	-	-	-	3.5	18.7308	0.17	390.743	+Information
E3JUJ8	Uncharacterized protein	Puccinia graminis f. sp. tritici	-	-	-	-	-	-	-	-	-	4.66667	20.4194	0	2591.9	+Information
E3JVK4	Uncharacterized protein	Puccinia graminis f. sp. tritici	-	-	-	-	13.6667	18.4081	0.106667	782.503	+Information	10	20.1186	0	827.728	+Information
E3JXQ9	Uncharacterized protein	Puccinia graminis f. sp. tritici	-	-	Y	-	13.3333	26.5468	0	2301.83	+Information	13.6667	20.1823	0	1913.66	+Information
E3K232	Uncharacterized protein	Puccinia graminis f. sp. tritici	protein ubiquitination	-	-	-	6	10.4342	0.816667	344.686	+Information	-	-	-	-	-
E3K2J7	Uncharacterized protein	Puccinia graminis f. sp. tritici	-	-	-	-	6	4.32125	0.77	524.245	+Information	-	-	-	-	-
E3K302	Uncharacterized protein	Puccinia graminis f. sp. tritici	-	-	Y	-	16.3333	21.4039	0	1161.75	+Information	12.6667	15.4503	0.323333	456.122	+Information
E3K3H5	Uncharacterized protein	Puccinia graminis f. sp. tritici	small molecule metabolic process; F:ion binding; P:cellular amino acid metabolic process; P:biosynthetic process; P:cellular nitrogen compound metabolic process; F:molecular_function	EC:2.6.1.52	-	-	8.5	64.0694	0.13	473.688	+Information	-	-	-	-	-
E3K7B9	Uncharacterized protein	Puccinia graminis f. sp. tritici	catabolic process	-	-	-	2.66667	19.6422	0	1718.88	+Information	3.33333	16.29	0	1170.8	+Information
E3K7C9	Uncharacterized protein	Puccinia graminis f. sp. tritici	-	-	-	-	18	47.6849	0.12	1242.19	+Information	13.3333	51.7263	0	1332.2	+Information
E3K8G6	Uncharacterized protein	Puccinia graminis f. sp. tritici	-	-	-	-	6.33333	24.1976	0	1374.71	+Information	5.5	20.0927	0	1601.91	+Information
E3K9A8	Uncharacterized protein	Puccinia graminis f. sp. tritici	-	-	-	-	7.66667	11.2274	0.1	574.869	+Information	7.66667	11.3088	0	533.932	+Information
E3KB62	Uncharacterized protein	Puccinia graminis f. sp. tritici	transmembrane transport	-	-	-	7.33333	19.8132	0	1454.92	+Information	5.66667	10.6241	0	996.957	+Information
E3KBA7	Uncharacterized protein	Puccinia graminis f. sp. tritici	cellular nitrogen compound metabolic process	-	-	-	11.3333	15.6138	1.58	243.909	+Information	8.66667	9.859	0.946667	194.249	+Information
E3KC55	Uncharacterized protein	Puccinia graminis f. sp. tritici	-	-	-	-	19.6667	29.7165	0	1282.29	+Information	17.6667	14.0049	0	700.121	+Information
E3KCK3	Uncharacterized protein	Puccinia graminis f. sp. tritici	transport	-	-	-	8.33333	11.471	0	1635.4	+Information	3.5	13.53	0	1887.83	+Information
E3KDF5	Uncharacterized protein	Puccinia graminis f. sp. tritici	transport	-	-	-	10	11.638	0	945.958	+Information	9	19.0954	0	1422.16	+Information
E3KE31	Uncharacterized protein	Puccinia graminis f. sp. tritici	-	EC:1.3.99.3	-	-	8.5	12.1488	0	1237.24	+Information	5.5	12.1127	0	1264.7	+Information
E3KEF1	Uncharacterized protein	Puccinia graminis f. sp. tritici	-	-	-	-	9	38.3392	0	2316.04	+Information	8.66667	37.6041	0	2212.64	+Information
E3KF77	Uncharacterized protein	Puccinia graminis f. sp. tritici	-	-	-	-	7	16.5573	0	1546.9	+Information	5	14.0284	0	569.912	+Information
E3KH02	Uncharacterized protein	Puccinia graminis f. sp. tritici	-	-	-	-	5.33333	58.369	0	4969.88	+Information	3.33333	28.0255	0	2636.38	+Information
E3KI07	Uncharacterized protein	Puccinia graminis f. sp. tritici	transport	-	-	-	8.5	5.74955	1.27	312.843	+Information	-	-	-	-	-
E3KJS4	Uncharacterized protein	Puccinia graminis f. sp. tritici	translation	-	-	-	-	-	-	-	-	8	41.6528	0	582.843	+Information
E3KMQ1	Uncharacterized protein	Puccinia graminis f. sp. tritici	-	-	-	-	-	-	-	-	-	2.33333	22.4943	0	528.08	+Information
E3KN51	Uncharacterized protein	Puccinia graminis f. sp. tritici	-	-	-	-	15	23.2331	0	2398.53	+Information	9.66667	23.2637	0	1753.11	+Information
E3KNC3	Uncharacterized protein	Puccinia graminis f. sp. tritici	carbohydrate metabolic process	-	Y	Y	7.33333	11.8964	0.813333	377.036	+Information	-	-	-	-	-
E3KNJ0	Uncharacterized protein	Puccinia graminis f. sp. tritici	-	-	-	-	5.5	7.43085	0.29	615.022	+Information	-	-	-	-	-
E3KQZ6	Uncharacterized protein	Puccinia graminis f. sp. tritici	cellular protein modification process; cell cycle	-	Y	Y	-	-	-	-	-	5	24.2292	0	2994.54	+Information
E3KR22	Uncharacterized protein	Puccinia graminis f. sp. tritici	transport	-	-	-	5	16.4211	0	1485.32	+Information	3.66667	12.3456	0	1207.56	+Information
E3KTH0	Uncharacterized protein	Puccinia graminis f. sp. tritici	-	EC:1.3.99.3	-	-	14.3333	97.3265	0	6850.18	+Information	13.6667	55.0069	0	5506.9	+Information
E3KUA5	Uncharacterized protein	Puccinia graminis f. sp. tritici	-	-	-	-	-	-	-	-	-	12	7.4942	2.205	151.982	+Information
E3KVM4	Uncharacterized protein	Puccinia graminis f. sp. tritici	vesicle-mediated transport	-	-	-	9	5.3472	0.255	360.767	+Information	-	-	-	-	-
E3KXD1	Uncharacterized protein	Puccinia graminis f. sp. tritici	-	-	-	-	4	10.3665	0.26	537.328	+Information	-	-	-	-	-
E3KY02	Uncharacterized protein	Puccinia graminis f. sp. tritici	small molecule metabolic process; transmembrane transport; cellular nitrogen compound metabolic process; biosynthetic process	-	-	Y	5.5	42.4068	0.17	987.792	+Information	-	-	-	-	-
E3KYT9	Uncharacterized protein	Puccinia graminis f. sp. tritici	small molecule metabolic process; generation of precursor metabolites and energy; cellular nitrogen compound metabolic process	EC:1.3.99.1	Y	-	21	63.4579	0	10487.5	+Information	17.6667	37.2425	0	7857.43	+Information
E3L0W8	Uncharacterized protein	Puccinia graminis f. sp. tritici	cell division; vesicle-mediated transport; cytoskeleton organization; cellular component assembly; cell cycle	-	-	-	8.66667	78.7455	0	23717.8	+Information	5.66667	52.5316	0	20943.7	+Information
E3L347	Uncharacterized protein	Puccinia graminis f. sp. tritici	-	-	-	-	9.5	57.7677	0.4	389.684	+Information	-	-	-	-	-
E3L3Y7	Uncharacterized protein	Puccinia graminis f. sp. tritici	-	-	-	-	11.6667	52.3102	0	8366.04	+Information	9.33333	35.1279	0	5171.24	+Information
E3L424	Uncharacterized protein	Puccinia graminis f. sp. tritici	small molecule metabolic process; cellular nitrogen compound metabolic process	EC:3.1.3.2	-	-	5.5	9.08915	0.155	539.105	+Information	-	-	-	-	-
E3L4A2	Uncharacterized protein	Puccinia graminis f. sp. tritici	-	-	-	-	3	158.366	0	14610.1	+Information	2.33333	100.483	0	11252.9	+Information
E3L596	Uncharacterized protein	Puccinia graminis f. sp. tritici	membrane organization; cytoskeleton organization; cell morphogenesis; transport; cell cycle; growth; reproduction; mitochondrion organization; cell division; vesicle-mediated transport	-	-	-	24	18.3285	1.915	228.276	+Information	14.6667	4.35427	1.31667	133.844	+Information
E3L6J3	Uncharacterized protein	Puccinia graminis f. sp. tritici	carbohydrate metabolic process	-	-	-	6	45.7513	0	2472.32	+Information	4.66667	47.5354	0	3476.68	+Information
E3L934	Uncharacterized protein	Puccinia graminis f. sp. tritici	small molecule metabolic process; nucleobase-containing compound catabolic process; response to stress	-	-	-	5.33333	16.6137	0	1092.95	+Information	6	8.04415	0.3	362.115	+Information
E3L982	Uncharacterized protein	Puccinia graminis f. sp. tritici	-	-	-	-	3	44.8326	0	6973.49	+Information	3	21.3608	0	4082.1	+Information
E3NXC3	Uncharacterized protein	Puccinia graminis f. sp. tritici	carbohydrate metabolic process	EC:1.1.1	-	-	9.66667	130.034	0	18640.5	+Information	7	87.9399	0	19830.4	+Information
F4RQP7	Uncharacterized protein	Melampsora larici-populina	small molecule metabolic process; carbohydrate metabolic process; generation of precursor metabolites and energy; catabolic process; biosynthetic process	EC:2.7.1.1	-	-	6	6.75215	1.415	239.909	+Information	-	-	-	-	-
J3PLM5	Uncharacterized protein	Puccinia triticina	generation of precursor metabolites and energy	EC:1.1.1.41	-	-	12.3333	52.0283	0	4782.32	+Information	9.33333	45.824	0	4634.62	+Information
J3PM60	Uncharacterized protein	Puccinia triticina	catabolic process	EC:3.6.1.15	-	-	13	57.0204	0	4963.54	+Information	8.33333	20.2236	0	3974.59	+Information
J3PME6	Uncharacterized protein	Puccinia triticina	transmembrane transport	-	-	-	5.66667	25.4369	0	1967.33	+Information	5	13.9078	0	1000.57	+Information
J3PME7	Uncharacterized protein	Puccinia triticina	macromolecular complex assembly; biosynthetic process; DNA metabolic process; response to stress; cell cycle	-	-	-	11.5	6.1554	1.935	242.597	+Information	11	8.05347	0.31	372.572	+Information
J3PMH6	Uncharacterized protein	Puccinia triticina	-	-	-	-	9.66667	3.3089	0.18	432.844	+Information	-	-	-	-	-
J3PMI2	Uncharacterized protein	Puccinia triticina	small molecule metabolic process; generation of precursor metabolites and energy; cellular nitrogen compound metabolic process; transport	EC:1.9.3.1	-	-	5	17.9408	0	2476.14	+Information	-	-	-	-	-
J3PMM2	Uncharacterized protein	Puccinia triticina	ribosome biogenesis; translation	-	-	-	3.66667	34.8231	0	11259.7	+Information	3.66667	42.1785	0	9897.51	+Information
J3PMM3	Uncharacterized protein	Puccinia triticina	-	-	-	-	13	80.6932	0	11956.9	+Information	12.3333	64.6267	0	9658.32	+Information
J3PMZ5	Uncharacterized protein	Puccinia triticina	transport	-	-	-	4.33333	44.434	0.263333	539.671	+Information	6	36.233	0.165	825.803	+Information
J3PN34	Uncharacterized protein	Puccinia triticina	carbohydrate metabolic process; cell wall organization or biogenesis; biosynthetic process	EC:2.6.1.16	-	-	23.3333	19.6278	0	3548.79	+Information	22	68.7508	0	5648.6	+Information
J3PNJ9	Uncharacterized protein	Puccinia triticina	transmembrane transport	-	-	-	11	132.428	0	8569.62	+Information	9.33333	99.653	0	9831.76	+Information
J3PNY1	Uncharacterized protein	Puccinia triticina	signal transduction; transport	-	-	-	4.33333	16.1715	0.123333	1946.9	+Information	-	-	-	-	-
J3PPC8	Uncharacterized protein	Puccinia triticina	small molecule metabolic process; nucleobase-containing compound catabolic process; translation	-	-	-	29	70.6009	0	9011.67	+Information	26.6667	61.9314	0	9166.07	+Information
J3PPP0	Uncharacterized protein	Puccinia triticina	small molecule metabolic process; protein complex assembly; nucleobase-containing compound catabolic process	-	-	-	15.5	77.4748	0	7537.51	+Information	13.5	61.399	0	7174.85	+Information
J3PPP2	Uncharacterized protein	Puccinia triticina	-	-	-	-	-	-	-	-	-	3.5	5.4295	0	379.319	+Information
J3PPZ2	Uncharacterized protein	Puccinia triticina	small molecule metabolic process; generation of precursor metabolites and energy; cellular nitrogen compound metabolic process	EC:1.3.5.1	-	-	6.66667	41.2225	0	1568.04	+Information	5.66667	22.4957	0	1598.76	+Information
J3PQC1	Uncharacterized protein	Puccinia triticina	cytoskeleton organization; protein complex assembly	-	-	-	9.33333	27.965	0	2343.47	+Information	8	20.318	0	3178.68	+Information
J3PQG6	Uncharacterized protein	Puccinia triticina	transport	-	Y	Y	10.6667	49.9589	0.12	1055.49	+Information	9	29.2871	0	1244.79	+Information
J3PQI5	Uncharacterized protein	Puccinia triticina	ribosome biogenesis; translation	-	-	-	4	26.6652	0	5356.77	+Information	-	-	-	-	-
J3PQI8	Uncharacterized protein	Puccinia triticina	ribosome biogenesis; translation	-	-	-	3.5	7.96825	0.275	447.074	+Information	-	-	-	-	-
J3PQJ8	Uncharacterized protein	Puccinia triticina	catabolic process	EC:3.6.1.15	-	-	11	18.17	0	2076.05	+Information	7.33333	14.3327	0	2472.28	+Information
J3PQP2	Uncharacterized protein	Puccinia triticina	carbohydrate metabolic process; generation of precursor metabolites and energy; biosynthetic process	EC:4.1.1.49	-	-	19.6667	104.28	0	9961.86	+Information	15.5	42.3004	0	8529.95	+Information
J3PRA1	Uncharacterized protein	Puccinia triticina	-	-	-	-	4.5	96.6175	0	3902.94	+Information	3.66667	72.0799	0	2759.09	+Information
J3PRU2	Uncharacterized protein	Puccinia triticina	cofactor metabolic process; cellular amino acid metabolic process; biosynthetic process; cellular nitrogen compound metabolic process	EC:1.1.1.86	-	-	-	-	-	-	-	5.5	46.5922	0	5313.32	+Information
J3PSL3	Uncharacterized protein	Puccinia triticina	ribosome biogenesis; translation	-	-	-	7.5	96.7592	0	16302.5	+Information	7.33333	57.9333	0	10640.9	+Information
J3PSQ4	Uncharacterized protein	Puccinia triticina	-	-	-	-	6	23.2214	0.49	471.659	+Information	-	-	-	-	-
J3PSR4	Uncharacterized protein	Puccinia triticina	cytoskeleton organization; protein complex assembly; cell cycle	-	-	-	7.66667	16.4588	0.116667	1088.43	+Information	9.5	16.9844	0	1035.77	+Information
J3PSW7	Uncharacterized protein	Puccinia triticina	catabolic process	EC:3.4.25	-	-	3.33333	26.4855	0	744.273	+Information	3.5	9.70455	0.135	774.496	+Information
J3PTD5	Uncharacterized protein	Puccinia triticina	-	-	-	-	2.5	9.8145	0.155	820.155	+Information	4	10.8109	0	492.84	+Information
J3PTL4	Uncharacterized protein	Puccinia triticina	small molecule metabolic process; carbohydrate metabolic process; catabolic process; cofactor metabolic process; cellular nitrogen compound metabolic process	EC:2.2.1.2	-	-	6.66667	68.6935	0	11301.2	+Information	5.66667	74.7719	0	8730.07	+Information
J3PTN7	Uncharacterized protein	Puccinia triticina	cytoskeleton organization; protein complex assembly; signal transduction; cellular protein modification process; cell cycle; small molecule metabolic process; nucleobase-containing compound catabolic process	-	-	-	10.5	14.8799	0.165	769.255	+Information	8.5	21.792	0	1107.54	+Information
J3PU04	Uncharacterized protein	Puccinia triticina	protein targeting; protein maturation; mitochondrion organization	-	-	Y	7	39.4846	0	2724.02	+Information	6	24.5066	0	1951.86	+Information
J3PU16	Uncharacterized protein	Puccinia triticina	-	EC:3.6.1.15	-	-	12.6667	57.1257	0.186667	518.043	+Information	9.66667	8.5685	0	632.658	+Information
J3PUF8	Uncharacterized protein	Puccinia triticina	-	-	-	-	6	24.6156	0	1174.19	+Information	5	74.262	0	1354.15	+Information
J3PUS8	Uncharacterized protein	Puccinia triticina	-	-	-	-	13	21.2349	0	9096.1	+Information	-	-	-	-	-
J3PUW2	Uncharacterized protein	Puccinia triticina	-	-	Y	-	4	14.1421	0.12	888.695	+Information	2.5	18.784	0	1545.34	+Information
J3PV59	Uncharacterized protein	Puccinia triticina	small molecule metabolic process; cofactor metabolic process; cellular nitrogen compound metabolic process; biosynthetic process	EC:1.4.3.5	-	-	-	-	-	-	-	2.5	59.2013	0	6602.03	+Information
J3PV64	Uncharacterized protein	Puccinia triticina	cellular nitrogen compound metabolic process; biosynthetic process	-	-	-	10	16.5948	0.38	345.344	+Information	-	-	-	-	-
J3PVG7	Uncharacterized protein	Puccinia triticina	carbohydrate metabolic process	-	-	-	10	30.9324	0	2398.03	+Information	-	-	-	-	-
J3PVK9	Uncharacterized protein	Puccinia triticina	small molecule metabolic process; nucleobase-containing compound catabolic process; translation	-	-	-	9.33333	20.9084	0	1784.35	+Information	8.66667	20.4001	0	1432.34	+Information
J3PVW8	Uncharacterized protein	Puccinia triticina	ribosome biogenesis; translation	-	-	-	4.33333	72.4713	0	7415.85	+Information	5.66667	29.0276	0	4420.97	+Information
J3PW50	Uncharacterized protein	Puccinia triticina	-	-	-	-	-	-	-	-	-	3.5	21.2861	0	1450.85	+Information
J3PWC9	Uncharacterized protein	Puccinia triticina	transport	-	-	-	-	-	-	-	-	2	14.686	0	1480.05	+Information
J3PWG2	Uncharacterized protein	Puccinia triticina	response to stress	-	-	-	29	246.408	0	21208.2	+Information	24.3333	214.18	0	16409.6	+Information
J3PWK1	Uncharacterized protein	Puccinia triticina	small molecule metabolic process; carbohydrate metabolic process; generation of precursor metabolites and energy; catabolic process; cofactor metabolic process; biosynthetic process; cellular nitrogen compound metabolic process	EC:4.1.2.13	-	-	4.66667	11.7524	0	4843.88	+Information	4	51.4194	0	4178.23	+Information
J3PWL1	Uncharacterized protein	Puccinia triticina	-	-	-	-	-	-	-	-	-	20	8.7251	1.10667	159.553	+Information
J3PWL2	Uncharacterized protein	Puccinia triticina	tRNA metabolic process; cellular amino acid metabolic process; translation	EC:6.1.1.3	-	-	10.5	8.3631	0.49	373.336	+Information	-	-	-	-	-
J3PX01	Uncharacterized protein	Puccinia triticina	catabolic process; DNA metabolic process; response to stress	-	-	-	3.66667	8.73653	0.723333	808.103	+Information	-	-	-	-	-
J3PXB7	Uncharacterized protein	Puccinia triticina	catabolic process	-	-	-	15.6667	26.7719	0	4107.23	+Information	12.6667	76.348	0	3471.69	+Information
J3PXJ4	Uncharacterized protein	Puccinia triticina	cellular nitrogen compound metabolic process	-	-	Y	10	0.9891	0.48	187.438	+Information	-	-	-	-	-
J3PXV7	Uncharacterized protein	Puccinia triticina	small molecule metabolic process; generation of precursor metabolites and energy; cellular nitrogen compound metabolic process; transport	EC:1.9.3.1	-	-	-	-	-	-	-	5.5	18.1071	0	1359.68	+Information
J3PY75	Uncharacterized protein	Puccinia triticina	vesicle-mediated transport; transport	-	Y	-	9.5	48.5618	0	1691.63	+Information	7.33333	41.7802	0	1106.93	+Information
J3PYB8	Uncharacterized protein	Puccinia triticina	macromolecular complex assembly; biosynthetic process; DNA metabolic process; cell cycle; response to stress; cell division; chromosome organization; cellular nitrogen compound metabolic process	-	-	-	13.6667	14.7047	0	1156.45	+Information	13	12.5019	0	852.243	+Information
J3PZ32	Uncharacterized protein	Puccinia triticina	generation of precursor metabolites and energy; catabolic process; cellular amino acid metabolic process; cellular nitrogen compound metabolic process	EC:1.2.4.2	-	-	11.6667	22.1586	0	1125.26	+Information	12.3333	28.8291	0	1347.39	+Information
J3PZH3	Uncharacterized protein	Puccinia triticina	nucleocytoplasmic transport; ribosome biogenesis	-	-	-	13	5.016	2.65	191.369	+Information	9	11.3831	0.31	333.652	+Information
J3Q0N4	Uncharacterized protein	Puccinia triticina	mRNA processing	-	-	-	5	0	0	1587.67	+Information	-	-	-	-	-
J3Q0Y3	Uncharacterized protein	Puccinia triticina	catabolic process	-	-	-	-	-	-	-	-	9.66667	17.8437	0	4716.22	+Information
J3Q1B3	Uncharacterized protein	Puccinia triticina	ribosome biogenesis; translation	EC:3.6.1.15	-	-	6.33333	139.68	0	10793.5	+Information	6.66667	102.164	0	9082.51	+Information
J3Q1C3	Uncharacterized protein	Puccinia triticina	small molecule metabolic process; carbohydrate metabolic process; generation of precursor metabolites and energy; catabolic process; cofactor metabolic process; biosynthetic process; cellular nitrogen compound metabolic process	EC:4.1.2.13	-	-	7.5	53.2439	0	3989	+Information	-	-	-	-	-
J3Q1R1	Uncharacterized protein	Puccinia triticina	-	EC:3.6.1.15	-	-	4.66667	28.5914	0.266667	413.427	+Information	-	-	-	-	-
J3Q2W7	Uncharacterized protein	Puccinia triticina	vesicle-mediated transport; transport	-	-	-	7	12.7402	0.395	335.801	+Information	6	10.3612	0.29	307.947	+Information
J3Q2X8	Uncharacterized protein	Puccinia triticina	-	-	-	-	9.66667	67.6534	0	5103.22	+Information	5	52.1881	0	2236.13	+Information
J3Q331	Uncharacterized protein	Puccinia triticina	-	-	Y	Y	2.5	43.1123	0	2428.03	+Information	3	32.6035	0	1755.5	+Information
J3Q335	Uncharacterized protein	Puccinia triticina	generation of precursor metabolites and energy; macromolecular complex assembly; signal transduction; cellular protein modification process; anatomical structure formation involved in morphogenesis; biosynthetic process; DNA metabolic process; cell cycle; growth; reproduction; response to stress; carbohydrate metabolic process; cell differentiation; cell wall organization or biogenesis	-	-	-	13	95.9482	0	12647.9	+Information	10	64.3664	0	10818.9	+Information
J3Q361	Uncharacterized protein	Puccinia triticina	protein folding; response to stress	-	-	-	21	136.433	0	19375.6	+Information	21	96.1228	0	12756.3	+Information
J3Q3D2	Uncharacterized protein	Puccinia triticina	-	-	-	-	12	28.7575	0	3602.58	+Information	11.3333	35.4579	0	3104.23	+Information
J3Q3D3	Uncharacterized protein	Puccinia triticina	catabolic process	EC:3.6.1.15	-	-	14	84.3299	0	3618.62	+Information	8.66667	41.6312	0	2135.88	+Information
J3Q3G3	Uncharacterized protein	Puccinia triticina	small molecule metabolic process; cellular amino acid metabolic process; cellular nitrogen compound metabolic process; biosynthetic process	EC:2.4.2.14	-	-	5	5.97553	0.676667	343.684	+Information	-	-	-	-	-
J3Q3V7	Uncharacterized protein	Puccinia triticina	biosynthetic process	-	Y	-	5.66667	65.2456	0	3348.27	+Information	4.33333	46.6978	0	2816.08	+Information
J3Q3Y4	Uncharacterized protein	Puccinia triticina	carbohydrate metabolic process; generation of precursor metabolites and energy; biosynthetic process	EC:2.4.1.11	-	-	10	15.1538	0.106667	880.375	+Information	7	11.8457	0	571.244	+Information
J3Q3Z6	Uncharacterized protein	Puccinia triticina	small molecule metabolic process; nucleobase-containing compound catabolic process; translation	EC:3.6.1.3	-	-	18	30.1945	0	1889.68	+Information	16.3333	42.7134	0	2123.89	+Information
J3Q436	Uncharacterized protein	Puccinia triticina	cellular amino acid metabolic process; biosynthetic process	EC:1.5.1.12	-	-	9	24.0509	0	1364.77	+Information	6.33333	19.7706	0	937.509	+Information
J3Q4G6	Uncharacterized protein	Puccinia triticina	signal transduction	-	-	-	-	-	-	-	-	4.33333	8.61543	0	1254.87	+Information
J3Q4J7	Uncharacterized protein	Puccinia triticina	small molecule metabolic process; carbohydrate metabolic process; generation of precursor metabolites and energy; catabolic process; biosynthetic process	EC:2.3.1.12	-	Y	7	36.7353	0	1700.86	+Information	3.5	34.4087	0	1055.72	+Information
J3Q4R5	Uncharacterized protein	Puccinia triticina	sulfur compound metabolic process; cellular amino acid metabolic process; biosynthetic process	EC:2.1.1.14	-	-	21	58.1543	0	3806.02	+Information	11.6667	46.7018	0	1929.65	+Information
J3Q4T7	Uncharacterized protein	Puccinia triticina	-	-	-	-	7	18.7258	0	6535.02	+Information	-	-	-	-	-
J3Q550	Uncharacterized protein	Puccinia triticina	cellular protein modification process; cellular amino acid metabolic process	EC:2.7.11	-	-	7.33333	17.1865	0	1016.09	+Information	4.33333	15.4501	0	871.14	+Information
J3Q589	Uncharacterized protein	Puccinia triticina	generation of precursor metabolites and energy; macromolecular complex assembly; signal transduction; cellular protein modification process; anatomical structure formation involved in morphogenesis; biosynthetic process; DNA metabolic process; :cell cycle; growth; reproduction; response to stress; carbohydrate metabolic process; cell differentiation; cell wall organization or biogenesis	-	-	-	8	160.069	0	23057.6	+Information	9.66667	88.5606	0	19031.5	+Information
J3Q5H5	Uncharacterized protein	Puccinia triticina	-	-	-	-	9	8.10903	0	830.587	+Information	11.6667	65.0671	0	6147.41	+Information
J3Q5S5	Uncharacterized protein	Puccinia triticina	sulfur compound metabolic process; cellular protein modification process; cellular amino acid metabolic process; biosynthetic process; response to stress; carbohydrate metabolic process; homeostatic process; cellular nitrogen compound metabolic process	EC:1.8.1.7	-	-	7.66667	23.0252	0	1713.29	+Information	-	-	-	-	-
J3Q608	Uncharacterized protein	Puccinia triticina	chromosome organization; tRNA metabolic process; cellular amino acid metabolic process; translation	EC:6.1.1.15	-	-	11.5	16.3797	0.4	489.394	+Information	-	-	-	-	-
J3Q672	Uncharacterized protein	Puccinia triticina	-	-	-	-	6.66667	132.486	0	3227.78	+Information	5.66667	69.1256	0	2414.95	+Information
J3Q6Y3	Uncharacterized protein	Puccinia triticina	protein folding	-	-	-	9	5.67295	0.13	363.615	+Information	-	-	-	-	-
J3Q7B5	Uncharacterized protein	Puccinia triticina	membrane organization; transmembrane transport; catabolic process; reproduction; response to stress; small molecule metabolic process; protein targeting; nucleobase-containing compound catabolic process	EC:3.6.1.3	Y	Y	20	112.103	0	11359.3	+Information	16	87.5168	0	8724.43	+Information
J3Q7I9	Uncharacterized protein	Puccinia triticina	generation of precursor metabolites and energy; sulfur compound metabolic process; cofactor metabolic process	-	-	-	7.5	43.5839	0	4055.55	+Information	5	32.706	0	5232.23	+Information
J3Q7K1	Uncharacterized protein	Puccinia triticina	response to stress	EC:1.11.1.7	-	-	5.33333	151.072	0	11985.5	+Information	7	77.1819	0	7629.18	+Information
J3Q7L8	Uncharacterized protein	Puccinia triticina	tRNA metabolic process; cellular amino acid metabolic process; cellular nitrogen compound metabolic process; translation	EC:6.1.1.2	-	-	10	9.18625	1.11	287.58	+Information	-	-	-	-	-
J3Q7V8	Uncharacterized protein	Puccinia triticina	-	-	-	-	13.6667	15.4434	0.1	1009.31	+Information	11	18.4707	0	891.346	+Information
J3Q7W9	Uncharacterized protein	Puccinia triticina	-	-	-	-	5.33333	26.2555	0.28	449.436	+Information	4.5	13.4908	0	401.942	+Information
J3Q8Q1	Uncharacterized protein	Puccinia triticina	signal transduction; transport	-	-	-	4.33333	17.5527	0	3207.49	+Information	3.33333	14.1856	0	2534.09	+Information
J3Q8W6	Uncharacterized protein	Puccinia triticina	-	EC:1.3.99.3	-	-	10	29.3577	0	1472.1	+Information	7.33333	22.888	0	1118.98	+Information
J3Q904	Uncharacterized protein	Puccinia triticina	small molecule metabolic process; generation of precursor metabolites and energy; transmembrane transport; protein complex assembly; nucleobase-containing compound catabolic process; cellular nitrogen compound metabolic process; biosynthetic process	-	-	-	2.33333	56.3461	0	2029.61	+Information	2.33333	40.9129	0	2247.54	+Information
J3Q999	Uncharacterized protein	Puccinia triticina	small molecule metabolic process; signal transduction	-	-	-	11.3333	36.6201	0	2716.85	+Information	8.33333	14.7016	0	2170.53	+Information
J3Q9A2	Uncharacterized protein	Puccinia triticina	-	EC:3.6.1.15	-	-	15	19.7266	0.995	316.815	+Information	-	-	-	-	-
J3Q9I9	Uncharacterized protein	Puccinia triticina	small molecule metabolic process; cellular amino acid metabolic process; cellular nitrogen compound metabolic process; biosynthetic process	-	-	-	6.5	23.8073	0	1059.22	+Information	5	11.6563	0	596.376	+Information
J3QA19	Uncharacterized protein	Puccinia triticina	cellular amino acid metabolic process; biosynthetic process	EC:6.3.4.5	-	-	9.66667	29.1109	0	5286.5	+Information	8	21.4133	0	4442.98	+Information
J3QAX8	Uncharacterized protein	Puccinia triticina	-	-	-	-	6.66667	23.7777	0	2719.69	+Information	-	-	-	-	-
J3QB85	Uncharacterized protein	Puccinia triticina	cytoskeleton organization; protein complex assembly	-	-	-	7	12.9706	0.155	518.724	+Information	-	-	-	-	-
J3QBC1	Uncharacterized protein	Puccinia triticina	transport	-	-	-	9.66667	43.3557	0	2809.38	+Information	6.5	22.927	0	1306.22	+Information
J3QCR4	Uncharacterized protein	Puccinia triticina	protein folding	-	-	-	7.66667	14.5026	0	1227.35	+Information	5	13.835	0	840.419	+Information
J3QDA7	Uncharacterized protein	Puccinia triticina	cofactor metabolic process; cellular nitrogen compound metabolic process; biosynthetic process	-	-	-	11.3333	52.4281	0	12092.7	+Information	9.66667	42.2555	0	8222.41	+Information
J3QDT7	Uncharacterized protein	Puccinia triticina	DNA metabolic process	EC:3.6.1	-	-	9	14.5191	0	1290.84	+Information	4	6.65325	0	904.202	+Information
J3QDT8	Uncharacterized protein	Puccinia triticina	small molecule metabolic process; cellular amino acid metabolic process; biosynthetic process	EC:2.3.3.14	-	-	4.33333	16.0202	0.106667	1662.61	+Information	4	14.2891	0	656.015	+Information
J3QEB5	Uncharacterized protein	Puccinia triticina	-	-	-	-	6.66667	25.4487	0	1662.02	+Information	6.66667	22.8736	0	1359.75	+Information
J3QEG8	Uncharacterized protein	Puccinia triticina	-	-	-	-	13.3333	150.636	0	6311.86	+Information	8.5	124.443	0	5670.17	+Information
J3QEJ4	Uncharacterized protein	Puccinia triticina	small molecule metabolic process; generation of precursor metabolites and energy; cellular nitrogen compound metabolic process	-	-	-	2	51.7835	0	2306.11	+Information	2.5	25.8339	0	2914.18	+Information
J3QEL7	Uncharacterized protein	Puccinia triticina	-	-	-	-	6.33333	10.0621	0.18	720.817	+Information	4.5	6.7004	0	526.836	+Information
J3QEM0	Uncharacterized protein	Puccinia triticina	macromolecular complex assembly; biosynthetic process; DNA metabolic process; cell cycle; response to stress; cell division; cellular nitrogen compound metabolic process	-	-	-	11.5	10.7515	0.25	383.791	+Information	9.66667	8.8827	0.196667	332.483	+Information
J3QEY1	Uncharacterized protein	Puccinia triticina	small molecule metabolic process; protein complex assembly; nucleobase-containing compound catabolic process	-	-	-	14.3333	76.8944	0	4707.45	+Information	12	64.9917	0	4405.04	+Information
J3QFS7	Uncharacterized protein	Puccinia triticina	carbohydrate metabolic process; cellular protein modification process; biosynthetic process	EC:2.4.1.119	Y	-	3	11.3249	0.165	840.827	+Information	-	-	-	-	-
J3QGH9	Uncharacterized protein	Puccinia triticina	-	-	-	-	2.33333	25.7641	0	3731.92	+Information	2	23.3924	0	2744.48	+Information
E3KWI0	Uncharacterized protein	Puccinia graminis f. sp. tritici	-	-	-	-	9.66667	33.968	0	4363.28	+Information	8	22.025	0	1966.82	+Information
J3PTC8	Uncharacterized protein	Puccinia triticina	phosphorylation	-	-	-	7.33333	47.6176	0	1776.01	+Information	7.66667	17.9911	0	2208.25	+Information
J3Q1C6	Uncharacterized protein	Puccinia triticina	-	-	-	-	14	37.9282	0	8613.62	+Information	-	-	-	-	-
J3QDD1	Uncharacterized protein	Puccinia triticina		-	-	-	-	-	-	-	-	11.5	9.14515	0.15	425.442	+Information
J3QGP7	Uncharacterized protein	Puccinia triticina	small molecule metabolic process; carbohydrate metabolic process; cellular nitrogen compound metabolic process	EC:5.1.3.2	-	-	9	47.4243	0	1288.48	+Information	-	-	-	-	-
H6QUQ5	UTP glucose 1 phosphate uridylyltransferase variant	Puccinia graminis f. sp. tritici	small molecule metabolic process; carbohydrate metabolic process; generation of precursor metabolites and energy; biosynthetic process; cellular nitrogen compound metabolic process	EC:2.7.7.9	-	-	14	118.106	0	12742.6	+Information	11.6667	92.4058	0	8345.53	+Information
E3L015	V type proton ATPase catalytic subunit A	Puccinia graminis f. sp. tritici	small molecule metabolic process; generation of precursor metabolites and energy; transmembrane transport; cellular nitrogen compound metabolic process; protein complex	-	-	-	23.6667	71.9044	0	8346.05	+Information	17	64.5283	0	7336.9	+Information
E3KR30	Vacuolar protein 8	Puccinia graminis f. sp. tritici	membrane organization; protein targeting; autophagy; cellular component assembly; vacuolar transport; response to stress	-	-	-	8.5	20.8189	0	2318.91	+Information	-	-	-	-	-
E3KZX9	Vacuolar protein sorting associated protein 1	Puccinia graminis f. sp. tritici	small molecule metabolic process; protein targeting; vesicle-mediated transport; macromolecular complex assembly; cytoskeleton organization; nucleobase-containing compound catabolic process; vacuolar transport	-	-	-	14.3333	32.1791	0	4565.7	+Information	11.3333	81.5039	0	5063.64	+Information
		-

## Sheet: Peptides_PpGuava
Guava P.psidii Population
Accession number / Peptides / Peptide_score
A0A060IED0
A0A060IHN7
A0A060IHQ3
A0A060IHS0
A0A060IMX2
A0A060IMZ1
P50138
E3JPY7
E3JQ71
E3JQA7
E3JQD3
E3JQM6
E3JQQ5
E3JQR8
E3JRV1
E3JS02
E3JSQ1
E3JT24
E3JTI4
E3JTJ0
E3JUV4
E3JUV9
E3JVK4
E3JVS0
E3JWG6
E3JWK6
E3JXB4
E3JXF2
E3JXH1
E3JXQ9
E3JXY4
E3JZ91
E3JZH1
E3K026
E3K0X4
E3K1A7
E3K1H4
E3K232
E3K2A8
E3K2E4
E3K2J7
E3K2Q7
E3K2R2
E3K2R3
E3K2Z1
E3K302
E3K352
E3K357
E3K3G0
E3K3H5
E3K3V7
E3K4L0
E3K554
E3K574
E3K5C3
E3K5H8
E3K5I2
E3K5I5
E3K643
E3K6N0
E3K6Q4
E3K775
E3K7B9
E3K7C9
E3K7K5
E3K877
E3K8G6
E3K9A8
E3K9R2
E3KA23
E3KAM1
E3KAS1
E3KB55
E3KB62
E3KB79
E3KBA0
E3KBA7
E3KBL0
E3KBR1
E3KBT0
E3KC55
E3KCJ4
E3KCK3
E3KDD5
E3KDF5
E3KDN8
E3KE31
E3KEF1
E3KEF3
E3KEI6
E3KEQ6
E3KF77
E3KG66
E3KG83
E3KGF0
E3KGF8
E3KGL2
E3KGR6
E3KGV6
E3KH02
E3KHG9
E3KI07
E3KIG5
E3KIH1
E3KJL1
E3KJR8
E3KK52
E3KK64
E3KKA1
E3KKB9
E3KLJ3
E3KM77
E3KN51
E3KNB8
E3KNC3
E3KNJ0
E3KP08
E3KP90
E3KPL3
E3KQ17
E3KQI8
E3KQN1
E3KQV7
E3KQV8
E3KR22
E3KR30
E3KRP0
E3KSS3
E3KTB1
E3KTH0
E3KTI4
E3KVM4
E3KVT5
E3KVY1
E3KW77
E3KWD3
E3KWI0
E3KWK5
E3KXD1
E3KXK0
E3KXV8
E3KY02
E3KYG6
E3KYT9
E3KZ45
E3KZB7
E3KZR5
E3KZX9
E3L015
E3L0L2
E3L0W8
E3L0X0
E3L2G8
E3L321
E3L325
E3L347
E3L363
E3L3S7
E3L3Y7
E3L424
E3L4A0
E3L4A2
E3L509
E3L596
E3L6J3
E3L723
E3L7C3
E3L7G9
E3L934
E3L982
E3LAS8
E3NXC3
E3LB80
F4RHR4
F4RKC1
F4RQP7
H6QP03
H6QS21
H6QSF8
H6QUQ5
Q01877
J3PLM5
J3PM60
J3PME6
J3PME7
J3PMH6
J3PMI2
J3PMM2
J3PMM3
J3PMZ5
J3PN34
J3PNJ9
J3PNW3
J3PNY1
J3PNZ8
J3PPC8
J3PPP0
J3PPZ2
J3PQC1
J3PQG6
J3PQI5
J3PQI8
J3PQJ8
J3PQP2
J3PQW5
J3PQZ7
J3PRA1
J3PRS4
J3PSL3
J3PSQ4
J3PSR4
J3PSW7
J3PT23
J3PTC8
J3PTD5
J3PTL4
J3PTN7
J3PTZ7
J3PU04
J3PU16
J3PU56
J3PUF8
J3PUS8
J3PUW2
J3PV64
J3PVG7
J3PVK9
J3PVW8
J3PVX7
J3PWG2
J3PWK1
J3PWL2
J3PX01
J3PXB0
J3PXB7
J3PXF5
J3PXJ4
J3PY75
J3PYB8
J3PYJ2
J3PZ32
J3PZA9
J3PZH3
J3Q078
J3Q0N4
J3Q1B3
J3Q1C3
J3Q1C6
J3Q1R1
J3Q2W7
J3Q2X8
J3Q331
J3Q335
J3Q361
J3Q3D2
J3Q3D3
J3Q3G3
J3Q3U7
J3Q3V7
J3Q3Y4
J3Q3Z6
J3Q436
J3Q4J7
J3Q4R5
J3Q4T7
J3Q4X4
J3Q550
J3Q589
J3Q5E6
J3Q5H5
J3Q5S5
J3Q5V9
J3Q608
J3Q617
J3Q672
J3Q6Y3
J3Q7B5
J3Q7H4
J3Q7I9
J3Q7K1
J3Q7L8
J3Q7V8
J3Q7W9
J3Q8Q1
J3Q8W6
J3Q904
J3Q999
J3Q9A2
J3Q9I9
J3QA19
J3QA79
J3QAX8
J3QB85
J3QBC1
J3QBT6
J3QCR4
J3QDA7
J3QDT7
J3QDT8
J3QDV0
J3QE89
J3QEB5
J3QEG8
J3QEJ4
J3QEL7
J3QEM0
J3QEY1
J3QFS7
J3QGH9
J3QGP7
K7W633

## Sheet: Peptides_PpEucalyptus
Eucalyptus P.psidii Population
Accession number / Peptides / Peptide_score
A0A060IHN7
A0A060IHS0
A0A060IMX2
A0A060IMZ1
P50138
E3JPY7
E3JQA7
E3JQD3
E3JQM6
E3JQQ5
E3JQR8
E3JRV1
E3JS02
E3JSQ1
E3JT24
E3JTJ0
E3JU41
E3JU94
E3JUJ8
E3JUV4
E3JUV9
E3JVK4
E3JVS0
E3JWG6
E3JXB4
E3JXF2
E3JXH1
E3JXQ9
E3JXY4
E3JZ91
E3K026
E3K0X4
E3K1A7
E3K2A8
E3K2E4
E3K2Q7
E3K2R2
E3K2R3
E3K2Z1
E3K302
E3K357
E3K3G0
E3K3V7
E3K4L0
E3K554
E3K574
E3K5C3
E3K5H8
E3K5I2
E3K5I5
E3K643
E3K6N0
E3K6Q4
E3K775
E3K7B9
E3K7C9
E3K7K5
E3K822
E3K877
E3K8G6
E3K960
E3K9A8
E3K9R2
E3KA23
E3KAN2
E3KAS1
E3KB55
E3KB62
E3KB79
E3KBA0
E3KBA7
E3KBL0
E3KBR1
E3KBT0
E3KC55
E3KC59
E3KCK3
E3KDF5
E3KDN8
E3KE31
E3KEF1
E3KEF3
E3KEI6
E3KEQ6
E3KF77
E3KFB8
E3KG66
E3KGF0
E3KGF8
E3KGL2
E3KGR6
E3KGV6
E3KH02
E3KHG9
E3KIH1
E3KJL1
E3KJS4
E3KKA1
E3KKB9
E3KKV5
E3KLJ3
E3KMQ1
E3KN51
E3KNA3
E3KNB8
E3KP90
E3KPL3
E3KQ17
E3KQI8
E3KQV7
E3KQV8
E3KQZ6
E3KR22
E3KRP0
E3KSS3
E3KTH0
E3KTI4
E3KUA5
E3KVF5
E3KVT5
E3KW77
E3KWD3
E3KWI0
E3KXK0
E3KXV8
E3KYG6
E3KYT9
E3KZB7
E3KZR5
E3KZX9
E3L015
E3L0L2
E3L0W8
E3L2G8
E3L321
E3L363
E3L3S7
E3L3Y7
E3L4A0
E3L4A2
E3L509
E3L596
E3L6J3
E3L723
E3L7C3
E3L7G9
E3L8X2
E3L934
E3L982
E3NXC3
E3LB80
F4R3W1
F4RHR4
F4RKC1
H6QP03
H6QS21
H6QS39
H6QSF8
H6QUQ5
Q01877
J3PLM5
J3PM60
J3PME6
J3PME7
J3PMM2
J3PMM3
J3PMZ5
J3PN34
J3PNJ9
J3PNW3
J3PNZ8
J3PPC8
J3PPP0
J3PPP2
J3PPZ2
J3PQC1
J3PQG6
J3PQJ8
J3PQP2
J3PQZ7
J3PRA1
J3PRR7
J3PRS4
J3PRU2
J3PSL3
J3PSR4
J3PSW7
J3PT23
J3PTC8
J3PTD5
J3PTL4
J3PTN7
J3PTZ7
J3PU04
J3PU16
J3PUF8
J3PUW2
J3PV59
J3PVK9
J3PVW8
J3PW50
J3PWC9
J3PWG2
J3PWK1
J3PWL1
J3PXB7
J3PXF5
J3PXV7
J3PY75
J3PYB8
J3PYJ2
J3PZ32
J3PZH3
J3Q078
J3Q0Y3
J3Q1B3
J3Q2W7
J3Q2X8
J3Q331
J3Q335
J3Q361
J3Q3D2
J3Q3D3
J3Q3U7
J3Q3V7
J3Q3Y4
J3Q3Z6
J3Q436
J3Q4G6
J3Q4J7
J3Q4R5
J3Q4X4
J3Q550
J3Q589
J3Q5H5
J3Q5V9
J3Q617
J3Q672
J3Q7B5
J3Q7H4
J3Q7I9
J3Q7K1
J3Q7V8
J3Q7W9
J3Q8Q1
J3Q8W6
J3Q904
J3Q999
J3Q9I9
J3QA19
J3QA79
J3QBC1
J3QCR4
J3QDA7
J3QDD1
J3QDT7
J3QDT8
J3QE89
J3QEB5
J3QEG8
J3QEJ4
J3QEL7
J3QEM0
J3QEY1
J3QGH9
